# Supplementary material for: Di-μ-azido-di­azidodi-μ-oxalato-di­histamine­tetra­copper(II) 0.9-hydrate
Source: Acta Crystallogr Sect E Struct Rep Online. 2013 May 22;69(Pt 6):m337–8. doi: 10.1107/S1600536813013329 (PMC3684896; doi:10.1107/S1600536813013329)
Supplement: Supplementary file 1 [file e-69-0m337-sup1.cif]

##############################################################################
#                                                                            #
# This CIF contains the data in a paper accepted for publication in          #
# Acta Crystallographica Section E. It conforms to the requirements of       #
# Notes for Authors for Acta Crystallographica Section E, and has been       #
# peer reviewed under the auspices of the IUCr Commission on Journals.       #
#                                                                            #
# Full details of the Crystallographic Information File format               #
# are given in the paper "The Crystallographic Information File (CIF):       #
# a New Standard Archive File for Crystallography" by S. R. Hall, F. H.      #
# Allen and I. D. Brown [Acta Cryst. (1991), A47, 655-685].                  #
#                                                                            #
# The current version of the core CIF dictionary is obtainable from          #
# ftp://ftp.iucr.org/pub/cif_core.dic.                                       #
#                                                                            #
# Software is freely available for graphical display of the structure(s)     #
# in this CIF. For information consult the CIF software page                 #
# http://www.iucr.org/resources/cif/software.                                #
#                                                                            #
# This file may be used for bona fide research purposes within the           #
# scientific community so long as proper attribution is given to the journal # 
# article from which it was obtained.                                        #
#                                                                            #
##############################################################################
data_I
_audit_creation_method     SHELXL-97
_chemical_name_systematic
;
Di-\m-azido-diazidodi-\m-oxalato-dihistaminetetracopper(II) 0.9-hydrate
;
_chemical_name_common     ?
_chemical_formula_moiety     'C14 H18 Cu4 N18 O8, 0.9(H2 O)'
_chemical_formula_sum     'C14 H19.8 Cu4 N18 O8.9'
_chemical_formula_iupac     '[Cu4 (C2 O4)2 (N3)4 (C5 H9 N3)2], 0.9H2 O'
_chemical_formula_weight     838.62
_chemical_melting_point     ?
_symmetry_cell_setting     triclinic
_symmetry_space_group_name_H-M     'P -1'
_symmetry_space_group_name_Hall     '-P 1'
loop_
    _symmetry_equiv_pos_as_xyz
    'x, y, z'
    '-x, -y, -z'
_cell_length_a     7.7003(10)
_cell_length_b     8.2841(11)
_cell_length_c     11.8677(15)
_cell_angle_alpha     106.005(2)
_cell_angle_beta     91.715(2)
_cell_angle_gamma     115.010(2)
_cell_volume     650.07(15)
_cell_formula_units_Z     1
_cell_measurement_reflns_used     29
_cell_measurement_theta_min     2.0
_cell_measurement_theta_max     28.0
_cell_measurement_temperature     173(2)
_exptl_crystal_description     plate
_exptl_crystal_colour     green
_exptl_crystal_size_max     0.12
_exptl_crystal_size_mid     0.11
_exptl_crystal_size_min     0.04
_exptl_crystal_density_diffrn     2.137
_exptl_crystal_density_meas     ?
_exptl_crystal_density_method     'not measured'
_exptl_crystal_F_000     416
_exptl_absorpt_coefficient_mu     3.313
_exptl_absorpt_correction_type     integration
_exptl_absorpt_process_details
          '[based on measured indexed crystal faces (SHELXTL; Sheldrick, 2008)]'
_exptl_absorpt_correction_T_min     0.6540
_exptl_absorpt_correction_T_max     0.8771
_exptl_special_details     ?
_diffrn_ambient_temperature     173(2)
_diffrn_radiation_type     MoK\a
_diffrn_radiation_wavelength     0.71073
_diffrn_radiation_source     'fine-focus sealed tube'
_diffrn_radiation_monochromator     graphite
_diffrn_measurement_device_type     'Bruker SMART CCD area-detector'
_diffrn_measurement_method     '\w and \f scans'
_diffrn_detector_area_resol_mean     ?
_diffrn_reflns_number     5770
_diffrn_reflns_av_R_equivalents     0.0414
_diffrn_reflns_av_sigmaI/netI     0.0409
_diffrn_reflns_theta_min     1.81
_diffrn_reflns_theta_max     27.50
_diffrn_reflns_theta_full     25.24
_diffrn_measured_fraction_theta_max     0.965
_diffrn_measured_fraction_theta_full     0.989
_diffrn_reflns_limit_h_min     -9
_diffrn_reflns_limit_h_max     9
_diffrn_reflns_limit_k_min     -10
_diffrn_reflns_limit_k_max     10
_diffrn_reflns_limit_l_min     -15
_diffrn_reflns_limit_l_max     15
_diffrn_standards_number     0
_diffrn_standards_interval_count     0
_diffrn_standards_interval_time     0
_diffrn_standards_decay_%     ?
_refine_special_details
;
;
_reflns_number_total     2885
_reflns_number_gt     2442
_reflns_threshold_expression     I>2\s(I)
_refine_ls_structure_factor_coef     Fsqd
_refine_ls_matrix_type     full
_refine_ls_R_factor_all     0.0373
_refine_ls_R_factor_gt     0.0287
_refine_ls_wR_factor_gt     0.0695
_refine_ls_wR_factor_ref     0.0732
_refine_ls_goodness_of_fit_ref     1.028
_refine_ls_restrained_S_all     1.028
_refine_ls_number_reflns     2885
_refine_ls_number_parameters     238
_refine_ls_number_restraints     0
_refine_ls_hydrogen_treatment     mixed
_refine_ls_weighting_scheme     calc
_refine_ls_weighting_details
         'calc w=1/[\s^2^(Fo^2^)+(0.0327P)^2^+0.5471P] where P=(Fo^2^+2Fc^2^)/3'
_atom_sites_solution_hydrogens     geom
_atom_sites_solution_primary     direct
_atom_sites_solution_secondary     difmap
_refine_ls_shift/su_max     0.000
_refine_ls_shift/su_mean     0.000
_refine_diff_density_max     0.602
_refine_diff_density_min     -0.564
_refine_ls_extinction_method     none
_refine_ls_extinction_coef     ?
loop_
    _atom_type_symbol
    _atom_type_description
    _atom_type_scat_dispersion_real
    _atom_type_scat_dispersion_imag
    _atom_type_scat_source
    'C' 'C' 0.0033 0.0016
                         'International Tables Vol C Tables 4.2.6.8 and 6.1.1.4'
    'H' 'H' 0.0000 0.0000
                         'International Tables Vol C Tables 4.2.6.8 and 6.1.1.4'
    'N' 'N' 0.0061 0.0033
                         'International Tables Vol C Tables 4.2.6.8 and 6.1.1.4'
    'O' 'O' 0.0106 0.0060
                         'International Tables Vol C Tables 4.2.6.8 and 6.1.1.4'
    'Cu' 'Cu' 0.3201 1.2651
                         'International Tables Vol C Tables 4.2.6.8 and 6.1.1.4'
_computing_data_collection     'APEX2 (Bruker, 2008)'
_computing_cell_refinement     'SAINT (Bruker, 2008)'
_computing_data_reduction     'SAINT (Bruker, 2008)'
_computing_structure_solution     'SHELXTL (Sheldrick, 2008)'
_computing_structure_refinement     'SHELXTL (Sheldrick, 2008)'
_computing_molecular_graphics     'SHELXTL (Sheldrick, 2008)'
_computing_publication_material     'SHELXTL (Sheldrick, 2008)'
loop_
    _atom_site_type_symbol
    _atom_site_label
    _atom_site_fract_x
    _atom_site_fract_y
    _atom_site_fract_z
    _atom_site_U_iso_or_equiv
    _atom_site_adp_type
    _atom_site_calc_flag
    _atom_site_refinement_flags
    _atom_site_occupancy
    _atom_site_symmetry_multiplicity
    _atom_site_disorder_assembly
    _atom_site_disorder_group
    Cu Cu1 0.10361(5) 0.35821(5) 0.26714(3) 0.01870(10)
                                                      Uani d . 1 1 B .
    Cu Cu2 0.45210(4) 0.78190(4) 0.47013(3) 0.01460(10)
                                                      Uani d . 1 1 . .
    O O1 0.1735(3) 0.3957(2) 0.44160(16) 0.0177(4) Uani d . 1 1 . .
    O O2 0.2983(3) 0.2567(3) 0.24786(16) 0.0196(4) Uani d . 1 1 . .
    O O3 0.4798(3) 0.1874(3) 0.35955(16) 0.0194(4) Uani d . 1 1 . .
    O O4 0.3611(3) 0.3319(3) 0.55217(16) 0.0172(4) Uani d . 1 1 . .
    O O5 -0.0013(8) 0.9226(8) 0.3473(5) 0.0304(14) Uani d P 0.447(5) 1 A 2
    N N1 0.3411(3) 0.6717(3) 0.3003(2) 0.0217(5) Uani d . 1 1 . .
    N N2 0.4238(7) 0.6559(8) 0.2176(4) 0.0181(11) Uiso d P 0.517(8) 1 B 1
    N N3 0.5044(9) 0.6493(9) 0.1379(5) 0.0389(17) Uiso d P 0.517(8) 1 B 1
    N N2' 0.4711(8) 0.7391(9) 0.2413(5) 0.0189(12) Uiso d P 0.483(8) 1 B 2
    N N3' 0.5775(9) 0.7833(9) 0.1768(6) 0.0378(18) Uiso d P 0.483(8) 1 B 2
    N N4 0.2809(4) 0.9047(3) 0.5128(2) 0.0218(5) Uani d . 1 1 . .
    N N5' 0.1670(6) 0.8882(5) 0.4349(3) 0.0153(10) Uani d P 0.553(5) 1 A 3
    N N6' 0.0499(8) 0.8764(8) 0.3687(5) 0.0245(11) Uani d P 0.553(5) 1 A 3
    N N5 0.2251(7) 0.9251(7) 0.6159(4) 0.0182(12) Uani d P 0.447(5) 1 A 2
    N N6 0.1813(7) 0.9522(7) 0.7129(5) 0.0228(13) Uani d P 0.447(5) 1 A 2
    N N7 -0.1142(4) 0.4201(5) 0.3030(2) 0.0455(9) Uani d . 1 1 . .
    H H7B -0.2026 0.3281 0.3293 0.055 Uiso calc R 1 1 B .
    H H7C -0.0665 0.5310 0.3651 0.055 Uiso calc R 1 1 . .
    H H7A 0.245(4) 0.240(4) 0.028(3) 0.016(7) Uiso d . 1 1 . .
    N N8 0.0241(3) 0.2683(3) 0.09526(19) 0.0183(5) Uani d . 1 1 . .
    N N9 0.0241(4) 0.1696(3) -0.0948(2) 0.0215(5) Uani d . 1 1 . .
    H H9 0.064(5) 0.142(5) -0.155(3) 0.036(10) Uiso d . 1 1 . .
    C C1 0.3613(4) 0.2501(3) 0.3439(2) 0.0163(5) Uani d . 1 1 . .
    C C2 0.2908(3) 0.3308(3) 0.4554(2) 0.0137(5) Uani d . 1 1 . .
    C C3 -0.2212(4) 0.4403(5) 0.2049(3) 0.0296(7) Uani d . 1 1 B .
    H H3B -0.1315 0.5458 0.1795 0.035 Uiso calc R 1 1 . .
    H H3A -0.3275 0.4689 0.2337 0.035 Uiso calc R 1 1 . .
    C C4 -0.3049(4) 0.2605(4) 0.1001(2) 0.0258(6) Uani d . 1 1 . .
    H H4B -0.3748 0.1526 0.1291 0.031 Uiso calc R 1 1 B .
    H H4A -0.4004 0.2647 0.0446 0.031 Uiso calc R 1 1 . .
    C C5 -0.1530(4) 0.2306(4) 0.0346(2) 0.0186(5) Uani d . 1 1 B .
    C C6 -0.1515(4) 0.1704(4) -0.0830(3) 0.0226(6) Uani d . 1 1 B .
    H H6A -0.237(5) 0.131(5) -0.143(3) 0.027(9) Uiso d . 1 1 . .
    C C7 0.1261(4) 0.2291(4) 0.0137(2) 0.0205(6) Uani d . 1 1 B .
loop_
    _atom_site_aniso_label
    _atom_site_aniso_U_11
    _atom_site_aniso_U_22
    _atom_site_aniso_U_33
    _atom_site_aniso_U_12
    _atom_site_aniso_U_13
    _atom_site_aniso_U_23
    Cu1 0.01983(18) 0.02819(19) 0.01006(17) 0.01687(15) -0.00150(12)
                                                                    -0.00048(13)
    Cu2 0.01364(16) 0.01637(16) 0.01463(17) 0.00709(13) 0.00059(12) 0.00577(12)
    O1 0.0189(9) 0.0221(9) 0.0142(9) 0.0132(8) 0.0004(7) 0.0024(7)
    O2 0.0227(10) 0.0281(10) 0.0110(9) 0.0176(8) -0.0011(7) 0.0010(7)
    O3 0.0239(10) 0.0238(9) 0.0135(9) 0.0169(8) -0.0001(7) 0.0004(8)
    O4 0.0188(9) 0.0212(9) 0.0140(9) 0.0108(8) 0.0038(7) 0.0058(7)
    O5 0.026(3) 0.041(3) 0.014(2) 0.009(2) 0.003(2) 0.003(2)
    N1 0.0218(12) 0.0337(13) 0.0138(11) 0.0166(10) 0.0024(9) 0.0071(10)
    N4 0.0303(13) 0.0213(11) 0.0163(11) 0.0162(10) -0.0019(10) 0.0030(9)
    N5' 0.017(2) 0.0134(18) 0.014(2) 0.0076(16) 0.0051(16) 0.0018(15)
    N6' 0.020(3) 0.034(3) 0.023(3) 0.015(2) -0.001(2) 0.010(2)
    N5 0.018(3) 0.018(2) 0.023(3) 0.012(2) 0.004(2) 0.007(2)
    N6 0.019(3) 0.025(3) 0.029(3) 0.015(2) 0.006(2) 0.007(2)
    N7 0.0454(17) 0.089(2) 0.0143(13) 0.0549(18) -0.0038(12) -0.0055(14)
    N8 0.0199(11) 0.0245(11) 0.0121(10) 0.0130(10)
                                                 0.0009(8) 0.0034(9)
    N9 0.0298(13) 0.0263(12) 0.0104(11) 0.0157(11) 0.0040(10)
                                                            0.0037(10)
    C1 0.0168(12) 0.0147(11) 0.0140(12) 0.0068(10) -0.0002(10) 0.0003(10)
    C2 0.0131(12) 0.0117(11) 0.0126(12) 0.0042(9) -0.0007(9) 0.0011(9)
    C3 0.0287(16) 0.0449(18) 0.0234(15) 0.0297(15) 0.0015(12) 0.0019(13)
    C4 0.0208(14) 0.0399(16) 0.0176(14) 0.0168(13) 0.0009(11) 0.0053(12)
    C5 0.0194(13) 0.0202(12) 0.0143(12) 0.0104(11) -0.0042(10) 0.0011(10)
    C6 0.0252(15) 0.0252(14) 0.0151(13) 0.0127(12) -0.0038(11) 0.0017(11)
    C7 0.0220(14) 0.0272(14) 0.0155(13) 0.0164(12) 0.0034(11) 0.0029(11)
_geom_special_details
;
All e.s.d.'s (except the e.s.d. in the dihedral angle between two l.s. planes)
are estimated using the full covariance matrix. The cell e.s.d.'s are taken
into account individually in the estimation of e.s.d.'s in distances, angles
and torsion angles; correlations between e.s.d.'s in cell parameters are only
used when they are defined by crystal symmetry. An approximate (isotropic)
treatment of cell e.s.d.'s is used for estimating e.s.d.'s involving l.s.
planes.
;
loop_
    _geom_bond_atom_site_label_1
    _geom_bond_atom_site_label_2
    _geom_bond_site_symmetry_2
    _geom_bond_distance
    _geom_bond_publ_flag
    Cu1 N8 . 1.947(2) ?
    Cu1 N7 . 1.977(2) ?
    Cu1 O2 . 1.9970(18) ?
    Cu1 O1 . 2.0275(18) ?
    Cu1 N1 . 2.371(3) ?
    Cu2 N1 . 1.962(2) ?
    Cu2 N4 . 1.980(2) ?
    Cu2 O3 2_666 1.9915(18) ?
    Cu2 O4 2_666 2.0148(18) ?
    O1 C2 . 1.258(3) ?
    O2 C1 . 1.249(3) ?
    O3 C1 . 1.258(3) ?
    O3 Cu2 2_666 1.9915(18) ?
    O4 C2 . 1.251(3) ?
    O4 Cu2 2_666 2.0148(18) ?
    N1 N2 . 1.192(5) ?
    N1 N2' . 1.260(6) ?
    N2 N3 . 1.149(7) ?
    N2' N3' . 1.153(7) ?
    N4 N5' . 1.192(4) ?
    N4 N5 . 1.300(5) ?
    N5' N6' . 1.132(7) ?
    N5 N6 . 1.197(7) ?
    N7 C3 . 1.493(4) ?
    N7 H7B . 0.9200 ?
    N7 H7C . 0.9200 ?
    N8 C7 . 1.322(3) ?
    N8 C5 . 1.390(3) ?
    N9 C7 . 1.334(4) ?
    N9 C6 . 1.366(4) ?
    N9 H9 . 0.80(4) ?
    C1 C2 . 1.534(3) ?
    C3 C4 . 1.516(4) ?
    C3 H3B . 0.9900 ?
    C3 H3A . 0.9900 ?
    C4 C5 . 1.493(4) ?
    C4 H4B . 0.9900 ?
    C4 H4A . 0.9900 ?
    C5 C6 . 1.348(4) ?
    C6 H6A . 0.84(3) ?
    C7 H7A . 0.88(3) ?
loop_
    _geom_angle_atom_site_label_1
    _geom_angle_atom_site_label_2
    _geom_angle_atom_site_label_3
    _geom_angle_site_symmetry_1
    _geom_angle_site_symmetry_3
    _geom_angle
    _geom_angle_publ_flag
    N8 Cu1 N7 . . 95.03(10) ?
    N8 Cu1 O2 . . 90.05(8) ?
    N7 Cu1 O2 . . 168.22(12) ?
    N8 Cu1 O1 . . 168.11(8) ?
    N7 Cu1 O1 . . 89.88(9) ?
    O2 Cu1 O1 . . 83.23(7) ?
    N8 Cu1 N1 . . 101.85(9) ?
    N7 Cu1 N1 . . 95.97(12) ?
    O2 Cu1 N1 . . 93.37(8) ?
    O1 Cu1 N1 . . 88.36(8) ?
    N1 Cu2 N4 . . 94.99(9) ?
    N1 Cu2 O3 . 2_666 162.53(9) ?
    N4 Cu2 O3 . 2_666 90.34(8) ?
    N1 Cu2 O4 . 2_666 91.90(8) ?
    N4 Cu2 O4 . 2_666 173.09(8) ?
    O3 Cu2 O4 2_666 2_666 82.91(7) ?
    C2 O1 Cu1 . . 110.59(16) ?
    C1 O2 Cu1 . . 111.93(17) ?
    C1 O3 Cu2 . 2_666 112.47(16) ?
    C2 O4 Cu2 . 2_666 111.66(16) ?
    N2 N1 Cu2 . . 128.1(3) ?
    N2' N1 Cu2 . . 109.1(3) ?
    N2 N1 Cu1 . . 102.3(3) ?
    N2' N1 Cu1 . . 130.6(3) ?
    Cu2 N1 Cu1 . . 107.77(10) ?
    N3 N2 N1 . . 176.5(6) ?
    N3' N2' N1 . . 172.4(7) ?
    N5' N4 N5 . . 114.0(3) ?
    N5' N4 Cu2 . . 117.9(2) ?
    N5 N4 Cu2 . . 121.0(3) ?
    N6' N5' N4 . . 173.9(5) ?
    N6 N5 N4 . . 176.8(5) ?
    C3 N7 Cu1 . . 117.6(2) ?
    C3 N7 H7B . . 107.9 ?
    Cu1 N7 H7B . . 107.9 ?
    C3 N7 H7C . . 107.9 ?
    Cu1 N7 H7C . . 107.9 ?
    H7B N7 H7C . . 107.2 ?
    C7 N8 C5 . . 106.7(2) ?
    C7 N8 Cu1 . . 126.94(19) ?
    C5 N8 Cu1 . . 126.40(18) ?
    C7 N9 C6 . . 108.3(2) ?
    C7 N9 H9 . . 124(3) ?
    C6 N9 H9 . . 127(3) ?
    O2 C1 O3 . . 126.8(2) ?
    O2 C1 C2 . . 117.0(2) ?
    O3 C1 C2 . . 116.2(2) ?
    O4 C2 O1 . . 126.1(2) ?
    O4 C2 C1 . . 116.7(2) ?
    O1 C2 C1 . . 117.1(2) ?
    N7 C3 C4 . . 110.3(3) ?
    N7 C3 H3B . . 109.6 ?
    C4 C3 H3B . . 109.6 ?
    N7 C3 H3A . . 109.6 ?
    C4 C3 H3A . . 109.6 ?
    H3B C3 H3A . . 108.1 ?
    C5 C4 C3 . . 112.7(2) ?
    C5 C4 H4B . . 109.0 ?
    C3 C4 H4B . . 109.0 ?
    C5 C4 H4A . . 109.0 ?
    C3 C4 H4A . . 109.0 ?
    H4B C4 H4A . . 107.8 ?
    C6 C5 N8 . . 108.1(2) ?
    C6 C5 C4 . . 130.8(2) ?
    N8 C5 C4 . . 121.0(2) ?
    C5 C6 N9 . . 106.8(2) ?
    C5 C6 H6A . . 132(2) ?
    N9 C6 H6A . . 121(2) ?
    N8 C7 N9 . . 110.1(2) ?
    N8 C7 H7A . . 125.6(19) ?
    N9 C7 H7A . . 124.4(19) ?
loop_
    _geom_hbond_atom_site_label_D
    _geom_hbond_atom_site_label_H
    _geom_hbond_atom_site_label_A
    _geom_hbond_site_symmetry_A
    _geom_hbond_distance_DH
    _geom_hbond_distance_HA
    _geom_hbond_distance_DA
    _geom_hbond_angle_DHA
    N9 H9 O5 2_565 0.80(4) 2.18(4) 2.861(6) 143(3)
    N9 H9 N6' 2_565 0.80(4) 2.59(4) 3.171(6) 130(3)
    N9 H9 N3' 2_665 0.80(4) 2.60(4) 3.145(7) 127(3)
    N9 H9 N6 1_544 0.80(4) 2.38(4) 3.108(6) 151(3)
data_global
_journal_date_recd_electronic     2013-03-10
_journal_date_accepted     2013-05-14
_journal_name_full     'Acta Crystallographica, Section E'
_journal_year     2013
_journal_volume     69
_journal_issue      6
_journal_page_first     m337
_journal_page_last     m338
_journal_paper_category     QM
_journal_paper_doi     10.1107/S1600536813013329
_journal_coeditor_code     LH5597
_publ_contact_author_name     'Chen Liu'
_publ_contact_author_address
;
Department of Chemistry and Environmental Science, Grenfell Campus,
Memorial University of Newfoundland, Corner Brook, Newfoundland,
Canada A2H 6P9
;
_publ_contact_author_email     'cliu@grenfell.mun.ca'
_publ_contact_author_fax     '709-639-8125'
_publ_contact_author_phone     '709-639-2550'
_publ_section_title
;
Di-\m-azido-diazidodi-\m-oxalato-dihistaminetetracopper(II) 0.9-hydrate
;
loop_
    _publ_author_name
    _publ_author_footnote
    _publ_author_address
    'Liu, Chen' .
;
Department of Chemistry and Environmental Science, Grenfell Campus,
Memorial University of Newfoundland, Corner Brook, Newfoundland,
Canada A2H 6P9
;
    'Abboud, Khalil A.' .
;
Department of Chemistry, University of Florida, Gainesville, FL 32611-7200, USA
;
