# Supplementary material for: Di-μ-azido-di­azidodi-μ-oxalato-di­histamine­tetra­copper(II) 0.9-hydrate
Source: Acta Crystallogr Sect E Struct Rep Online. 2013 May 22;69(Pt 6):m337–8. doi: 10.1107/S1600536813013329 (PMC3684896; doi:10.1107/S1600536813013329)
Supplement: Supplementary file 2 [file e-69-0m337-Isup2.hkl]

# 
# h,k,l, Fc-squared, Fo-squared, sigma(Fo-squared) and status flag 
# 
data_I
_shelx_title ' cl33 in P-1' 
_shelx_refln_list_code          4 
_shelx_F_calc_maximum      223.32 
_exptl_crystal_F_000       416.00 
_reflns_d_resolution_high  0.7697 
 
loop_ 
 _symmetry_equiv_pos_as_xyz 
 'x, y, z' 
 '-x, -y, -z' 
 
_cell_length_a     7.7003 
_cell_length_b     8.2841 
_cell_length_c    11.8677 
_cell_angle_alpha 106.005 
_cell_angle_beta   91.715 
_cell_angle_gamma 115.010 
 
_shelx_F_squared_multiplier     1.000 
 
loop_ 
 _refln_index_h 
 _refln_index_k 
 _refln_index_l 
 _refln_F_squared_calc 
 _refln_F_squared_meas 
 _refln_F_squared_sigma 
 _refln_observed_status 
   1   0   0        1.37        5.74      1.07 o 
   2   0   0     1522.47     1567.37     27.29 o 
   3   0   0     1446.55     1363.53     44.02 o 
   4   0   0      260.55      279.39     16.65 o 
   5   0   0     1202.69     1291.83     35.23 o 
   6   0   0        3.28        7.02      5.94 o 
   7   0   0      220.15      214.76     11.35 o 
   8   0   0       21.22       31.28     10.07 o 
  -9   1   0      188.70      208.89     14.78 o 
  -8   1   0       30.25       31.84     15.53 o 
  -7   1   0      601.63      628.27     20.60 o 
  -6   1   0      798.01      784.17     18.75 o 
  -5   1   0       64.40       66.80      4.34 o 
  -4   1   0    11327.28    11163.70    263.65 o 
  -3   1   0      268.74      311.85     10.57 o 
  -2   1   0     3564.26     3396.61    171.51 o 
  -1   1   0      160.23      155.87      4.12 o 
   0   1   0      926.24      827.97     62.86 o 
   1   1   0      878.97      919.72      9.91 o 
   2   1   0     1033.90     1017.14     21.53 o 
   3   1   0        0.74        0.10      4.87 o 
   4   1   0      511.06      553.40     17.69 o 
   5   1   0     1941.79     1976.07     58.80 o 
   6   1   0       40.37       41.86      7.65 o 
   7   1   0     1169.77     1198.71     23.66 o 
   8   1   0       54.05       63.00     11.80 o 
  -9   2   0       89.97       59.95     11.21 o 
  -8   2   0      379.40      375.06     14.22 o 
  -7   2   0       76.69       73.83      7.70 o 
  -6   2   0      497.95      521.07     22.73 o 
  -5   2   0      629.70      715.33      9.53 o 
  -4   2   0       28.04       26.40      3.22 o 
  -3   2   0      926.80     1011.83     27.21 o 
  -2   2   0    10972.43    11341.63    294.41 o 
  -1   2   0       20.72       18.44      3.33 o 
   0   2   0    18258.91    18482.83    575.43 o 
   1   2   0    13676.18    13770.26    154.76 o 
   2   2   0       39.10       38.13      2.99 o 
   3   2   0     1403.95     1250.29     21.96 o 
   4   2   0        0.09       -2.43      3.76 o 
   5   2   0      203.71      203.61     12.33 o 
   6   2   0      418.80      419.13     17.89 o 
   7   2   0      244.82      248.38     21.09 o 
  -9   3   0       28.24        8.87     12.50 o 
  -8   3   0       19.89       11.45      7.84 o 
  -7   3   0        3.20        4.08      6.19 o 
  -6   3   0     2092.30     2040.74     44.45 o 
  -5   3   0      190.37      198.42      5.87 o 
  -4   3   0     7269.17     7682.13    130.35 o 
  -3   3   0     5163.72     5611.74     26.70 o 
  -2   3   0      956.12     1015.13     64.60 o 
  -1   3   0      412.88      320.47     17.04 o 
   0   3   0      201.72      213.46      6.29 o 
   1   3   0     1116.26     1146.92     21.09 o 
   2   3   0      515.11      541.67      7.91 o 
   3   3   0      247.14      223.71     14.80 o 
   4   3   0       19.19       14.29      4.94 o 
   5   3   0      700.10      687.93     26.22 o 
   6   3   0      223.91      228.45     20.57 o 
   7   3   0      230.19      202.46     23.68 o 
  -9   4   0       14.61       16.94     12.79 o 
  -8   4   0     1209.11     1222.74     25.87 o 
  -7   4   0      139.77      141.67      8.86 o 
  -6   4   0      135.82      139.25      7.55 o 
  -5   4   0     1062.81     1010.46     36.27 o 
  -4   4   0      879.03      905.03     32.20 o 
  -3   4   0     1716.42     1722.84     85.65 o 
  -2   4   0      303.57      314.31     12.56 o 
  -1   4   0     1968.93     1830.96     36.99 o 
   0   4   0       64.80       62.52      6.37 o 
   1   4   0     3896.65     4067.42    186.65 o 
   2   4   0      168.78      167.13      7.77 o 
   3   4   0      399.16      408.51     20.60 o 
   4   4   0      586.92      620.30     15.58 o 
   5   4   0        0.45       15.21     14.52 o 
   6   4   0      334.32      303.06     23.45 o 
  -9   5   0      458.36      440.13     22.99 o 
  -8   5   0      586.07      577.51     15.92 o 
  -7   5   0      474.81      502.71     13.61 o 
  -6   5   0      655.62      677.33     31.34 o 
  -5   5   0      654.31      623.89     26.07 o 
  -4   5   0        3.30        6.97      3.83 o 
  -3   5   0     8238.24     8067.77     70.20 o 
  -2   5   0      180.45      173.53      7.49 o 
  -1   5   0     1861.32     1810.08     29.38 o 
   0   5   0      999.47      975.09     16.05 o 
   1   5   0       30.32       35.27      7.03 o 
   2   5   0     1385.57     1353.26     25.93 o 
   3   5   0       86.79       95.86      9.04 o 
   4   5   0       29.11       18.78     12.39 o 
   5   5   0       50.18       58.19     18.67 o 
  -9   6   0       73.48       84.81     15.27 o 
  -8   6   0       36.35       46.15      8.75 o 
  -7   6   0     2371.25     2519.56     34.25 o 
  -6   6   0        0.90        1.95      5.21 o 
  -5   6   0     1497.05     1524.47     53.14 o 
  -4   6   0      150.17      162.43      8.44 o 
  -3   6   0       31.75       29.50      6.03 o 
  -2   6   0     2159.30     2094.66     77.58 o 
  -1   6   0      483.60      489.15     25.03 o 
   0   6   0       20.96       20.21      6.06 o 
   1   6   0        2.50       10.79      6.86 o 
   2   6   0      416.53      415.30     14.28 o 
   3   6   0       36.49       57.24     18.00 o 
   4   6   0      552.33      620.58     31.23 o 
  -9   7   0      455.79      486.74     24.08 o 
  -8   7   0        1.57       -2.48     11.87 o 
  -7   7   0       19.55       25.46      8.58 o 
  -6   7   0      106.03      121.83      9.22 o 
  -5   7   0     1653.15     1615.44    125.37 o 
  -4   7   0      225.10      226.84     10.24 o 
  -3   7   0      904.38      924.54     41.57 o 
  -2   7   0      933.40      926.15     18.37 o 
  -1   7   0      144.53      126.75      9.68 o 
   0   7   0     1820.40     1698.92     31.83 o 
   1   7   0      141.11      109.58     10.36 o 
   2   7   0      117.13      107.49     11.32 o 
   3   7   0      192.91      213.39     14.74 o 
  -7   8   0     1679.76     1693.62     37.97 o 
  -6   8   0      113.71      113.88     10.26 o 
  -5   8   0      119.89      141.72     10.16 o 
  -4   8   0     1789.53     1802.49     31.43 o 
  -3   8   0        1.66       -2.72      5.87 o 
  -2   8   0      376.23      391.93     14.46 o 
  -1   8   0      133.37      136.02     10.96 o 
   0   8   0       80.36       77.55     10.77 o 
   1   8   0       38.59       35.73     10.85 o 
   2   8   0      143.98      154.81     19.76 o 
  -7   9   0      154.66      171.30     13.30 o 
  -6   9   0      584.07      572.90     18.11 o 
  -5   9   0       62.29       48.90      8.86 o 
  -4   9   0       52.65       53.94      9.90 o 
  -3   9   0       15.57       17.97      8.69 o 
  -2   9   0      236.29      220.30     13.30 o 
  -1   9   0       40.83       38.39     10.23 o 
   0   9   0      329.83      311.93     16.90 o 
  -6  10   0      304.19      325.15     24.29 o 
  -5  10   0       21.16       38.06     11.61 o 
  -4  10   0      488.27      540.65     19.70 o 
  -3  10   0      508.34      522.68     19.60 o 
   2 -10   1       32.18       31.92     17.92 o 
   3 -10   1      946.55      878.26     23.84 o 
   4 -10   1       62.07       63.48     11.50 o 
   5 -10   1      216.27      225.04     13.75 o 
   6 -10   1      628.79      612.82     39.18 o 
   7 -10   1       92.07      113.10     18.96 o 
   0  -9   1       55.52       44.06     10.52 o 
   1  -9   1      320.78      352.31     23.36 o 
   2  -9   1       63.07       55.37      9.96 o 
   3  -9   1       31.86       40.84      8.91 o 
   4  -9   1      648.94      641.96     18.41 o 
   5  -9   1      275.49      331.29     14.54 o 
   6  -9   1        9.32        2.27      7.93 o 
   7  -9   1       52.37       52.95     15.56 o 
   8  -9   1      383.68      463.17     25.70 o 
  -2  -8   1        1.92      -12.87     12.56 o 
  -1  -8   1        0.07       -5.25      9.48 o 
   0  -8   1        3.04       -1.05      6.55 o 
   1  -8   1     1513.70     1344.14     30.05 o 
   2  -8   1        4.96        8.16      7.19 o 
   3  -8   1      221.10      218.33     10.96 o 
   4  -8   1     1035.52     1008.22     36.44 o 
   5  -8   1       64.24       66.90      8.76 o 
   6  -8   1     1579.02     1632.51     28.46 o 
   7  -8   1        3.50       -6.05     10.72 o 
   8  -8   1       99.40      114.83     16.42 o 
  -3  -7   1      404.64      409.16     17.24 o 
  -2  -7   1       24.89       33.27      9.48 o 
  -1  -7   1      549.52      542.79     16.01 o 
   0  -7   1      384.53      383.98     13.30 o 
   1  -7   1      301.58      290.79     11.45 o 
   2  -7   1     2218.67     2234.64     80.92 o 
   3  -7   1        5.41        3.70      5.42 o 
   4  -7   1     1055.76     1040.24     24.43 o 
   5  -7   1       42.67       37.84      6.83 o 
   6  -7   1      472.67      437.61     13.32 o 
   7  -7   1      291.83      297.76     11.97 o 
   8  -7   1     1194.35     1191.83     22.85 o 
   9  -7   1        7.02       -2.77     15.04 o 
  -4  -6   1       73.30       67.87     17.86 o 
  -3  -6   1      380.86      360.87     21.38 o 
  -2  -6   1     1129.90     1092.59     21.09 o 
  -1  -6   1      354.11      339.26     12.12 o 
   0  -6   1      448.24      480.52     13.03 o 
   1  -6   1      101.89       77.75      6.62 o 
   2  -6   1     1102.18     1111.65     22.38 o 
   3  -6   1      481.10      473.03     11.96 o 
   4  -6   1     1632.35     1659.88     34.14 o 
   5  -6   1      243.21      271.03      7.67 o 
   6  -6   1      331.52      383.49     12.55 o 
   7  -6   1      827.42      858.69     41.11 o 
   8  -6   1        2.90        5.14      8.26 o 
   9  -6   1      351.67      351.48     15.22 o 
  -5  -5   1       20.34       30.42     16.88 o 
  -4  -5   1       30.54       45.13      9.33 o 
  -3  -5   1      547.99      558.50     15.18 o 
  -2  -5   1      765.25      777.47     16.25 o 
  -1  -5   1        9.29        3.65      4.83 o 
   0  -5   1      361.57      284.38     27.80 o 
   1  -5   1      536.61      575.07     23.97 o 
   2  -5   1     5113.96     4855.56     47.88 o 
   3  -5   1     4703.67     4768.93    123.57 o 
   4  -5   1        0.14        0.55      3.34 o 
   5  -5   1     1826.21     1872.30     57.37 o 
   6  -5   1      374.30      384.94     11.37 o 
   7  -5   1        7.41        5.45      6.20 o 
   8  -5   1       23.51       38.34      8.30 o 
   9  -5   1      515.68      488.19     40.73 o 
  -6  -4   1       29.83        3.23     16.59 o 
  -5  -4   1      149.02      171.35     18.49 o 
  -4  -4   1      649.31      624.00     15.40 o 
  -3  -4   1       81.61       83.16      7.42 o 
  -2  -4   1     5589.53     5579.02    260.77 o 
  -1  -4   1     1616.37     1647.92     19.28 o 
   0  -4   1      285.64      303.08     11.29 o 
   1  -4   1     6281.87     6176.49     54.10 o 
   2  -4   1     1594.29     1615.17     78.38 o 
   3  -4   1       62.38       66.42      3.54 o 
   4  -4   1       31.28       45.18      3.74 o 
   5  -4   1     1837.80     1832.50     33.60 o 
   6  -4   1       15.30       17.50      6.05 o 
   7  -4   1      472.73      536.69     17.60 o 
   8  -4   1       20.97       25.51      9.25 o 
   9  -4   1      629.35      656.95     19.25 o 
  -7  -3   1        1.10        6.91     17.86 o 
  -6  -3   1      966.56     1048.38     33.99 o 
  -5  -3   1       92.16       99.10     14.46 o 
  -4  -3   1        0.31       -0.61      3.84 o 
  -3  -3   1       38.10       35.68      4.14 o 
  -2  -3   1     2280.44     2084.09     70.35 o 
  -1  -3   1        1.06        4.88      2.64 o 
   0  -3   1      123.84      118.32     17.52 o 
   1  -3   1     3288.39     3287.54     62.57 o 
   2  -3   1      392.46      421.35     26.34 o 
   3  -3   1    19666.84    20189.83    157.54 o 
   4  -3   1      209.74      216.59     14.64 o 
   5  -3   1     1334.40     1317.62     58.30 o 
   6  -3   1       14.54       16.66      9.10 o 
   7  -3   1       40.97       44.26      7.42 o 
   8  -3   1      304.71      309.52     13.03 o 
   9  -3   1      546.69      538.25     26.68 o 
  -8  -2   1       28.05        6.63     21.66 o 
  -7  -2   1      153.13      164.95     19.82 o 
  -6  -2   1      319.72      325.44     12.93 o 
  -5  -2   1        0.89       -0.15      4.04 o 
  -4  -2   1     1151.06     1162.15     85.38 o 
  -3  -2   1      481.73      448.80      7.46 o 
  -2  -2   1      764.55      766.45     20.08 o 
  -1  -2   1    49871.14    48827.58   2369.35 o 
   0  -2   1     2871.45     3174.99    255.38 o 
   1  -2   1     5989.72     5550.58    388.97 o 
   2  -2   1      267.40      256.17     16.92 o 
   3  -2   1      586.46      514.84     24.56 o 
   4  -2   1     1463.62     1485.55     36.91 o 
   5  -2   1     1739.37     1684.72     20.25 o 
   6  -2   1       54.04       51.83      7.58 o 
   7  -2   1       26.94       28.22      7.31 o 
   8  -2   1      935.22      863.05     29.99 o 
   9  -2   1        8.56       -3.78     12.39 o 
  -8  -1   1      478.44      517.77     67.73 o 
  -7  -1   1      114.87      122.76     25.15 o 
  -6  -1   1      366.18      368.35     32.24 o 
  -5  -1   1     3973.75     3825.58    135.88 o 
  -4  -1   1      410.64      427.63      7.75 o 
  -3  -1   1     2560.50     2444.57    127.90 o 
  -2  -1   1     1344.64     1358.26     26.60 o 
  -1  -1   1     3403.02     3368.01     73.26 o 
   0  -1   1     2227.10     1918.75     10.49 o 
   1  -1   1     4983.77     4858.80    227.28 o 
   2  -1   1      817.55      890.03     22.01 o 
   3  -1   1     2744.39     2429.63    103.73 o 
   4  -1   1     3546.96     3476.55    200.15 o 
   5  -1   1       83.61       96.36     17.57 o 
   6  -1   1     1242.07     1283.11     20.68 o 
   7  -1   1        7.91        6.22      7.97 o 
   8  -1   1       16.44       12.18      8.96 o 
   9  -1   1       19.28       33.73     12.11 o 
  -9   0   1       99.44      102.56     18.21 o 
  -8   0   1        0.32      -12.42     14.00 o 
  -7   0   1       67.69       60.27      8.62 o 
  -6   0   1      430.61      481.95     13.36 o 
  -5   0   1       68.73       62.43      6.17 o 
  -4   0   1       90.91      113.76      4.79 o 
  -3   0   1     5419.98     5381.14     34.24 o 
  -2   0   1        0.02        0.42      2.83 o 
  -1   0   1    15615.19    14771.11    879.36 o 
   0   0   1     6468.65     6965.72    309.78 o 
   1   0   1     1395.92     1479.93     32.51 o 
   2   0   1      916.53      870.09     16.45 o 
   3   0   1      802.10      842.11     34.80 o 
   4   0   1      719.13      744.38     19.79 o 
   5   0   1       33.04       43.12      5.83 o 
   6   0   1      987.35      963.53     35.17 o 
   7   0   1       21.83       21.05      8.35 o 
   8   0   1      713.88      719.08     20.74 o 
  -9   1   1       38.14       20.17     14.63 o 
  -8   1   1       85.41       92.22     18.84 o 
  -7   1   1      854.82      843.63     35.09 o 
  -6   1   1       13.26        6.87      5.62 o 
  -5   1   1     8050.23     7871.26    197.51 o 
  -4   1   1     1617.77     1648.87     56.82 o 
  -3   1   1      678.93      674.19     21.45 o 
  -2   1   1      121.47      159.09      9.53 o 
  -1   1   1     2669.33     2757.62     59.19 o 
   0   1   1     2498.21     2582.75     48.67 o 
   1   1   1        2.08        5.88      1.96 o 
   2   1   1     1469.29     1453.64     33.27 o 
   3   1   1        6.71       13.62      2.85 o 
   4   1   1     1283.95     1254.04     12.78 o 
   5   1   1      252.45      241.06     22.33 o 
   6   1   1      470.51      462.71     47.33 o 
   7   1   1      437.26      431.52     15.90 o 
   8   1   1        0.06        3.41     12.01 o 
  -9   2   1      586.31      577.54     25.64 o 
  -8   2   1       13.15       19.59      8.02 o 
  -7   2   1       63.81       61.90      7.24 o 
  -6   2   1      808.26      816.33     59.55 o 
  -5   2   1      713.96      673.04      9.47 o 
  -4   2   1      833.82      837.04     35.76 o 
  -3   2   1     1613.83     1591.58     51.09 o 
  -2   2   1     1359.75     1368.03      9.68 o 
  -1   2   1        4.41        3.67      2.08 o 
   0   2   1     5058.33     5052.54     57.55 o 
   1   2   1       31.58       31.56      2.51 o 
   2   2   1     2029.52     2084.93     29.31 o 
   3   2   1      589.55      547.61     17.16 o 
   4   2   1       27.28       26.87      4.23 o 
   5   2   1      654.08      630.38     62.63 o 
   6   2   1      396.41      385.42     14.02 o 
  -9   3   1      463.29      470.90     23.80 o 
  -8   3   1      233.52      194.34     15.84 o 
  -7   3   1      939.62      972.33     17.65 o 
  -6   3   1      249.56      243.61      7.58 o 
  -5   3   1      895.90      983.35     11.71 o 
  -4   3   1    12655.58    12478.20    246.18 o 
  -3   3   1      243.08      275.02      7.62 o 
  -2   3   1     4780.77     4641.91     78.32 o 
  -1   3   1      276.01      242.09      7.69 o 
   0   3   1      346.39      351.21      5.29 o 
   1   3   1     3957.96     4153.54     81.85 o 
   2   3   1       73.27       62.01      3.99 o 
   3   3   1      120.01      120.11      6.92 o 
   4   3   1      202.60      210.65      9.34 o 
   5   3   1      545.83      504.25     23.56 o 
   6   3   1        2.49       13.89     15.15 o 
   7   3   1      511.63      524.25     31.29 o 
  -9   4   1       64.73       51.80     12.79 o 
  -8   4   1     1201.11     1251.30     32.26 o 
  -7   4   1       65.51       62.94      7.41 o 
  -6   4   1     2844.29     2921.39     22.89 o 
  -5   4   1       48.64       56.66      5.98 o 
  -4   4   1       93.32      113.59      4.66 o 
  -3   4   1     2020.11     2054.06     82.26 o 
  -2   4   1     2956.93     2909.80     73.00 o 
  -1   4   1        3.24        0.93      2.45 o 
   0   4   1        9.01       24.20      3.04 o 
   1   4   1     1244.55     1316.91     23.08 o 
   2   4   1      226.41      223.45      9.14 o 
   3   4   1     1981.06     2013.45     49.84 o 
   4   4   1       17.81       10.08     12.16 o 
   5   4   1      121.36      130.27     18.49 o 
   6   4   1       25.65        8.01     17.63 o 
  -9   5   1       28.29       25.52     11.75 o 
  -8   5   1       54.80       55.37     11.24 o 
  -7   5   1       10.41       -2.68      7.43 o 
  -6   5   1     2499.34     2623.28     70.91 o 
  -5   5   1      147.19      154.96      7.87 o 
  -4   5   1     3145.61     3099.76     56.38 o 
  -3   5   1      746.21      767.84     10.01 o 
  -2   5   1      133.47      140.01      6.73 o 
  -1   5   1     3897.43     3910.74    147.32 o 
   0   5   1       84.20      107.66      7.19 o 
   1   5   1      612.84      634.63     28.29 o 
   2   5   1       42.21       46.18      7.27 o 
   3   5   1      168.62      192.15     21.35 o 
   4   5   1        7.85       12.96     13.02 o 
   5   5   1      433.51      464.73     29.33 o 
  -9   6   1       26.80       19.88     13.02 o 
  -8   6   1     2091.51     2070.66     41.08 o 
  -7   6   1       32.62       35.02     11.49 o 
  -6   6   1      772.28      725.36     59.34 o 
  -5   6   1     2690.00     2604.72     21.87 o 
  -4   6   1      159.51      146.68      7.98 o 
  -3   6   1      985.47      999.82     23.45 o 
  -2   6   1        1.28        8.09      5.88 o 
  -1   6   1      161.82      168.70      9.25 o 
   0   6   1       65.14       72.64      8.82 o 
   1   6   1      782.44      792.89     17.75 o 
   2   6   1       73.17       54.69      8.69 o 
   3   6   1      270.10      303.71     21.26 o 
   4   6   1      447.82      430.62     27.25 o 
  -7   7   1     1067.79     1006.55     29.61 o 
  -6   7   1      804.16      807.05     46.81 o 
  -5   7   1      153.19      167.16     12.10 o 
  -4   7   1        6.75       11.06      6.24 o 
  -3   7   1      395.27      403.39     21.06 o 
  -2   7   1        0.24       -3.24      5.01 o 
  -1   7   1     1210.27     1233.63     23.82 o 
   0   7   1     1048.78     1031.49     26.39 o 
   1   7   1        1.75        4.80      9.19 o 
   2   7   1      196.66      189.91     13.11 o 
   3   7   1      195.11      159.94     21.78 o 
  -7   8   1      901.02      956.48     31.29 o 
  -6   8   1       88.56       90.35      9.95 o 
  -5   8   1     1284.59     1338.83     23.59 o 
  -4   8   1      591.77      624.01     21.46 o 
  -3   8   1       11.87       16.94      8.13 o 
  -2   8   1      354.97      365.12     24.80 o 
  -1   8   1      153.24      153.82     11.60 o 
   0   8   1       21.83       40.90      9.64 o 
   1   8   1       21.01       28.27     10.52 o 
  -7   9   1       59.40       66.43     17.05 o 
  -6   9   1      139.03      160.36     14.92 o 
  -5   9   1      236.66      269.30     13.73 o 
  -4   9   1       72.30       71.97     10.69 o 
  -3   9   1        6.12       21.07      8.77 o 
  -2   9   1       71.55       87.51     11.14 o 
  -1   9   1        2.14        1.35     10.34 o 
   0   9   1      745.78      685.80     30.08 o 
  -5  10   1       23.22       39.69     19.79 o 
  -4  10   1     1106.12     1180.09     38.78 o 
   2 -10   2      211.02      223.43     15.31 o 
   3 -10   2      413.56      399.57     28.12 o 
   4 -10   2       28.17       14.46     10.47 o 
   5 -10   2      545.44      558.21     56.38 o 
   6 -10   2        8.41       13.99     10.91 o 
   7 -10   2      130.72      130.79     18.96 o 
  -1  -9   2      107.52      108.43     17.28 o 
   0  -9   2      224.01      238.63     14.90 o 
   1  -9   2      322.20      356.33     15.25 o 
   2  -9   2       42.07       29.91      9.06 o 
   3  -9   2      207.87      211.55     11.93 o 
   4  -9   2       54.64       42.21      8.37 o 
   5  -9   2      129.20      113.64     10.78 o 
   6  -9   2       12.06       12.46      9.16 o 
   7  -9   2     1320.97     1315.20     37.22 o 
   8  -9   2        3.32       10.89     15.84 o 
  -2  -8   2      105.57       98.22     12.10 o 
  -1  -8   2      125.35      100.43     11.43 o 
   0  -8   2      252.90      276.07     13.50 o 
   1  -8   2      404.08      413.90     14.56 o 
   2  -8   2       12.89        2.32      6.60 o 
   3  -8   2     1032.37     1040.22     20.37 o 
   4  -8   2       35.55       34.02      7.78 o 
   5  -8   2      500.27      465.76     14.63 o 
   6  -8   2      523.47      526.19     25.93 o 
   7  -8   2        5.34        3.40     12.50 o 
   8  -8   2      237.61      239.22     19.59 o 
   9  -8   2       97.03      104.52     18.67 o 
  -3  -7   2      267.64      226.45     14.27 o 
  -2  -7   2       19.65       28.19      9.17 o 
  -1  -7   2      242.88      262.68     12.14 o 
   0  -7   2      255.73      268.53     18.21 o 
   1  -7   2     1796.11     1812.96     25.36 o 
   2  -7   2      940.97      972.12     18.11 o 
   3  -7   2       23.44       18.49      6.45 o 
   4  -7   2      581.14      565.32     24.63 o 
   5  -7   2      230.81      224.56     14.92 o 
   6  -7   2        1.00       -4.03      8.76 o 
   7  -7   2      502.73      533.80     29.15 o 
   8  -7   2      655.19      660.15     25.87 o 
   9  -7   2        6.08       -0.64     10.63 o 
  -5  -6   2      113.62      160.81     23.56 o 
  -4  -6   2       56.47       44.58     10.64 o 
  -3  -6   2     1278.23     1275.46     47.22 o 
  -2  -6   2      135.01      139.79      9.55 o 
  -1  -6   2        1.49        0.90      5.83 o 
   0  -6   2      855.91      791.80     20.68 o 
   1  -6   2     1439.71     1490.12     29.44 o 
   2  -6   2       18.88       17.38      5.48 o 
   3  -6   2      492.48      465.90     11.66 o 
   4  -6   2     1534.26     1481.31     34.28 o 
   5  -6   2        1.61        7.71      4.40 o 
   6  -6   2     1320.84     1430.80     60.67 o 
   7  -6   2        0.80        1.17     10.34 o 
   8  -6   2      624.76      643.95     33.27 o 
   9  -6   2       95.59       91.13     11.33 o 
  -5  -5   2        1.82       -8.12     13.71 o 
  -4  -5   2      114.94       93.86      9.55 o 
  -3  -5   2     1202.59     1234.68     55.02 o 
  -2  -5   2       40.27       43.30      6.58 o 
  -1  -5   2      480.36      477.09     12.02 o 
   0  -5   2     1651.16     1627.09     79.57 o 
   1  -5   2      100.39      108.38      6.15 o 
   2  -5   2     9751.44     9854.42    243.94 o 
   3  -5   2       18.55       15.15      4.41 o 
   4  -5   2      642.45      619.60     25.14 o 
   5  -5   2       35.89       41.77      4.56 o 
   6  -5   2        4.84       -0.33      5.20 o 
   7  -5   2       12.48       23.22      7.01 o 
   8  -5   2     1656.83     1717.15     57.47 o 
   9  -5   2      130.48      138.58     12.16 o 
  -6  -4   2       61.59       69.89     18.38 o 
  -5  -4   2      384.15      397.46     13.98 o 
  -4  -4   2      139.44      150.96     10.75 o 
  -3  -4   2      574.53      610.16     24.80 o 
  -2  -4   2     8364.40     8522.51    179.82 o 
  -1  -4   2      184.97      193.96      4.72 o 
   0  -4   2     2804.08     2872.60     79.16 o 
   1  -4   2      853.21      864.16     12.34 o 
   2  -4   2      400.77      396.85     14.36 o 
   3  -4   2       64.35       67.14      3.53 o 
   4  -4   2     6006.25     6210.45    262.47 o 
   5  -4   2       61.10       73.09      4.67 o 
   6  -4   2      737.64      798.44     15.61 o 
   7  -4   2     1174.35     1275.43     21.51 o 
   8  -4   2       29.81       14.51      9.54 o 
   9  -4   2     1318.91     1330.77     26.64 o 
  -7  -3   2      413.06      434.89     27.71 o 
  -5  -3   2      249.76      238.69     11.61 o 
  -4  -3   2      881.29      900.04     20.43 o 
  -3  -3   2     1395.96     1475.71     31.84 o 
  -2  -3   2      120.92      131.08      4.59 o 
  -1  -3   2      864.62      967.83     41.38 o 
   0  -3   2     8756.26     7993.37    644.80 o 
   1  -3   2        1.96        5.57      2.00 o 
   2  -3   2     2593.44     2456.65     83.02 o 
   3  -3   2     1841.55     1758.67     40.01 o 
   4  -3   2        7.42       13.91      4.05 o 
   5  -3   2     1427.85     1244.17     51.25 o 
   6  -3   2        6.00        6.22      6.34 o 
   7  -3   2        1.38       -3.92      7.00 o 
   8  -3   2       31.39       35.89      8.93 o 
   9  -3   2     1036.38     1037.37     36.01 o 
  -7  -2   2      388.79      474.58     26.16 o 
  -6  -2   2      153.66      136.78     23.08 o 
  -5  -2   2        4.80        5.28      5.93 o 
  -4  -2   2     2013.50     2085.33     82.90 o 
  -3  -2   2       15.48       21.67      3.47 o 
  -2  -2   2     8258.69     7847.15    272.82 o 
  -1  -2   2     4935.34     4979.70    243.90 o 
   0  -2   2     1593.53     1667.88     28.05 o 
   1  -2   2      658.54      754.61     34.45 o 
   2  -2   2     4212.81     4586.69    215.74 o 
   3  -2   2      547.40      536.04      6.07 o 
   4  -2   2      519.73      510.67     25.20 o 
   5  -2   2     1527.96     1514.53     30.13 o 
   6  -2   2       13.15       20.39      9.54 o 
   7  -2   2     2019.49     1930.25     40.27 o 
   8  -2   2        0.66        9.16      8.79 o 
   9  -2   2      380.66      353.09     24.49 o 
  -8  -1   2      365.80      396.46     21.95 o 
  -7  -1   2       41.43       31.45      8.86 o 
  -6  -1   2     2511.58     2531.80     59.57 o 
  -5  -1   2       19.09       18.49      4.59 o 
  -4  -1   2      714.10      738.22     13.33 o 
  -3  -1   2     1104.50      947.29     33.19 o 
  -2  -1   2      775.44      802.53     20.03 o 
  -1  -1   2     3672.49     3970.82     66.00 o 
   0  -1   2     3386.57     3466.30     65.48 o 
   1  -1   2     1230.65     1225.33     29.99 o 
   2  -1   2      101.84      120.84      8.79 o 
   3  -1   2      527.87      418.17      8.41 o 
   4  -1   2       44.41       49.96      5.36 o 
   5  -1   2     1524.70     1493.92     93.83 o 
   6  -1   2      789.32      825.61     17.38 o 
   7  -1   2       75.34       97.23      9.20 o 
   8  -1   2      185.76      178.43     12.82 o 
   9  -1   2      510.26      520.82     69.25 o 
  -9   0   2       22.18        8.24     13.25 o 
  -8   0   2       81.15       96.68     14.40 o 
  -7   0   2       77.68       85.83     10.75 o 
  -6   0   2      972.12      989.69     17.66 o 
  -5   0   2      326.93      320.38     14.55 o 
  -4   0   2     1790.76     1756.19     61.63 o 
  -3   0   2     1392.05     1478.58     49.52 o 
  -2   0   2      718.93      759.18     14.03 o 
  -1   0   2     8637.07     8538.68    149.80 o 
   0   0   2       53.59       51.19      1.83 o 
   1   0   2      521.17      508.02     16.08 o 
   2   0   2       29.11       43.59      2.48 o 
   3   0   2       76.59       65.13      2.89 o 
   4   0   2      744.32      786.04     28.75 o 
   5   0   2     1484.11     1476.98     21.11 o 
   6   0   2       10.10        9.88      6.46 o 
   7   0   2      985.53      942.03     21.27 o 
   8   0   2      478.01      486.25     18.43 o 
  -9   1   2       29.16       10.20     13.89 o 
  -8   1   2      793.74      788.01     27.19 o 
  -7   1   2      120.90      121.16     17.46 o 
  -6   1   2      655.95      666.61     15.87 o 
  -5   1   2     4873.87     4773.88     49.80 o 
  -4   1   2       76.71       65.34      3.75 o 
  -3   1   2    11351.15    11755.10    200.77 o 
  -2   1   2      100.18      111.83      2.87 o 
  -1   1   2      102.10       81.23      3.03 o 
   0   1   2     4493.23     4411.17     94.25 o 
   1   1   2     1637.04     1634.16     15.81 o 
   2   1   2       18.73       22.67      2.53 o 
   3   1   2      679.94      692.30      8.74 o 
   4   1   2      909.78      972.80     29.64 o 
   5   1   2        9.27       -4.70      5.74 o 
   6   1   2     2208.62     2169.05     59.32 o 
   7   1   2        9.35       11.72      9.06 o 
   8   1   2        6.97       15.28     11.84 o 
  -9   2   2      383.33      395.99     22.12 o 
  -8   2   2       50.19       48.92     12.16 o 
  -7   2   2     1859.81     2034.54     57.76 o 
  -6   2   2      221.02      234.22      9.42 o 
  -5   2   2        0.14        5.30      3.52 o 
  -4   2   2      957.95     1066.04     27.86 o 
  -3   2   2     8901.19     9186.39     67.13 o 
  -2   2   2        5.07       11.04      2.15 o 
  -1   2   2       24.75       71.89      3.54 o 
   0   2   2     2357.51     2513.97     95.44 o 
   1   2   2       30.36       17.84      3.16 o 
   2   2   2     3555.73     3528.56     23.11 o 
   3   2   2       13.81       17.69      3.60 o 
   4   2   2      400.86      421.70     16.19 o 
   5   2   2        3.99       11.56      6.56 o 
   6   2   2      233.21      205.51     33.45 o 
   7   2   2        0.33      -17.80     11.87 o 
  -9   3   2       28.82       26.62     13.37 o 
  -8   3   2       63.44       76.11     11.81 o 
  -7   3   2     1900.59     1951.80     37.05 o 
  -6   3   2      143.69      145.79     12.99 o 
  -5   3   2     3446.10     3334.03    222.79 o 
  -4   3   2      865.47      934.10     12.57 o 
  -3   3   2     1440.26     1542.17     48.67 o 
  -2   3   2     6759.86     6358.52    204.76 o 
  -1   3   2        8.34        7.76      2.58 o 
   0   3   2     1183.39     1160.56     51.97 o 
   1   3   2      389.99      409.94      6.93 o 
   2   3   2      233.36      232.79      6.20 o 
   3   3   2        0.14        7.98      4.21 o 
   4   3   2     2174.87     2205.88     43.73 o 
   6   3   2      133.80      126.24     19.30 o 
  -9   4   2     1804.03     1740.98     41.25 o 
  -8   4   2        1.63        2.59      9.16 o 
  -7   4   2     1040.02     1127.31     28.17 o 
  -6   4   2     1798.91     1769.92     96.33 o 
  -5   4   2      252.87      265.17     10.64 o 
  -4   4   2     1551.37     1520.04     26.91 o 
  -3   4   2      901.86      874.57     16.18 o 
  -2   4   2      266.55      260.52     21.32 o 
  -1   4   2        0.11       -1.70      2.48 o 
   0   4   2      927.82      892.69     19.27 o 
   1   4   2        0.26       -0.66      4.48 o 
   2   4   2     1202.39     1221.22     24.31 o 
   3   4   2     1177.71     1181.93     40.27 o 
   4   4   2        0.05       -1.96      9.79 o 
   5   4   2      458.97      474.70     26.91 o 
  -9   5   2       72.34       65.91     14.69 o 
  -8   5   2      553.21      572.36     23.16 o 
  -7   5   2     2156.41     2283.07     28.52 o 
  -6   5   2       57.61       66.57      5.39 o 
  -5   5   2       78.88       96.33      5.28 o 
  -4   5   2      740.43      693.71     15.97 o 
  -3   5   2        7.52        7.67      4.05 o 
  -2   5   2     4746.91     4738.22     68.27 o 
  -1   5   2     1142.54     1144.92     29.07 o 
   0   5   2       18.56       17.14      5.40 o 
   1   5   2      416.01      429.22     12.28 o 
   2   5   2     1075.76     1056.24     19.70 o 
   3   5   2       51.90       55.72      9.19 o 
   4   5   2      289.29      259.68     22.07 o 
   5   5   2      384.55      376.98     28.40 o 
  -9   6   2      441.84      466.52     25.12 o 
  -8   6   2     1257.81     1258.12     23.61 o 
  -7   6   2       23.19       19.93      6.66 o 
  -6   6   2     2077.87     2100.46     49.42 o 
  -5   6   2      510.00      485.18     20.14 o 
  -4   6   2       72.13       67.60      7.13 o 
  -3   6   2      401.04      382.99     34.80 o 
  -2   6   2      543.35      556.67     13.63 o 
  -1   6   2       19.75       13.89      5.78 o 
   0   6   2      110.70      130.98      9.17 o 
   1   6   2      144.35      153.44     14.40 o 
   2   6   2       30.60       47.22     16.56 o 
   3   6   2      911.55      859.57     33.01 o 
  -9   7   2        8.88        2.30     20.51 o 
  -6   7   2      595.08      597.94     23.74 o 
  -5   7   2       95.85      114.58      9.01 o 
  -4   7   2      104.78      123.95      8.64 o 
  -3   7   2      188.48      211.55     10.31 o 
  -2   7   2       68.06       67.68      8.35 o 
  -1   7   2     2435.02     2468.55     31.64 o 
   0   7   2        0.68        4.65      8.23 o 
   1   7   2      244.11      275.49     13.64 o 
   2   7   2       64.50       64.11     11.44 o 
  -7   8   2      126.05      127.56     17.23 o 
  -6   8   2       67.05       61.99     13.25 o 
  -5   8   2     2338.76     2404.24     32.12 o 
  -4   8   2       75.69       68.55      9.47 o 
  -3   8   2      118.74      121.91     11.52 o 
  -2   8   2       18.30       30.07      8.55 o 
  -1   8   2        1.65        5.38      9.17 o 
   0   8   2        2.43       -4.21     12.96 o 
   1   8   2       61.34       91.18     18.61 o 
  -7   9   2      388.06      401.47     25.64 o 
  -6   9   2       63.81       49.78     14.46 o 
  -5   9   2        3.51       11.29      9.28 o 
  -4   9   2       61.92       65.10     11.12 o 
  -3   9   2      307.19      306.43     15.38 o 
  -2   9   2       24.02       11.93     10.92 o 
  -1   9   2      626.84      621.01     21.31 o 
   2 -10   3      237.42      207.50     26.13 o 
   3 -10   3        0.92        4.20      9.15 o 
   4 -10   3      374.72      402.56     16.60 o 
   5 -10   3       45.75       54.87     10.57 o 
   6 -10   3       48.32       57.94     11.77 o 
   7 -10   3       81.47       98.93     19.42 o 
  -1  -9   3       40.71       16.17     12.30 o 
   0  -9   3      445.67      459.12     22.35 o 
   1  -9   3      144.60      100.33     11.02 o 
   2  -9   3       14.87        3.91      7.86 o 
   3  -9   3      199.21      193.38     11.75 o 
   4  -9   3      108.53      118.34     10.51 o 
   5  -9   3       94.77       78.67      9.50 o 
   6  -9   3      863.63      865.39     30.48 o 
   7  -9   3      369.29      381.48     23.22 o 
   8  -9   3       19.13       13.83     16.07 o 
  -2  -8   3        8.51       -0.33     15.87 o 
  -1  -8   3        0.18       15.22      8.82 o 
   0  -8   3      448.14      439.28     15.48 o 
   1  -8   3        1.34       -7.05      6.07 o 
   2  -8   3      505.58      509.53     14.87 o 
   3  -8   3      435.26      443.81     13.85 o 
   4  -8   3       27.01       28.76      7.66 o 
   5  -8   3      944.30      992.75     19.83 o 
   6  -8   3      194.74      172.04     16.25 o 
   7  -8   3      479.72      486.05     23.62 o 
   8  -8   3        2.48      -10.89     11.87 o 
   9  -8   3       44.36       40.27     18.67 o 
  -4  -7   3      361.48      383.84     18.60 o 
  -3  -7   3        0.19       12.50     10.09 o 
  -2  -7   3      500.77      481.49     16.42 o 
  -1  -7   3      238.44      263.17     13.65 o 
   0  -7   3       31.88       42.03      7.33 o 
   1  -7   3     3499.26     3399.71     87.40 o 
   2  -7   3        9.68        8.13      5.65 o 
   3  -7   3      276.36      296.69     10.96 o 
   4  -7   3      151.15      148.37      9.09 o 
   5  -7   3       93.94       99.02     14.49 o 
   6  -7   3      186.29      181.49     14.98 o 
   7  -7   3     1845.86     1877.74     26.67 o 
   8  -7   3       75.68       53.47      9.85 o 
   9  -7   3      139.78      134.32     12.88 o 
  -5  -6   3       64.30       92.42     21.09 o 
  -4  -6   3      220.34      223.03     13.64 o 
  -3  -6   3     1276.09     1179.51     47.97 o 
  -2  -6   3       93.35       73.98      8.87 o 
  -1  -6   3      283.97      309.22     11.48 o 
   0  -6   3      318.92      323.44     21.00 o 
   1  -6   3       20.84       22.55      5.81 o 
   2  -6   3      138.19      134.49      7.82 o 
   3  -6   3     4061.58     4090.04    161.09 o 
   4  -6   3       58.09       70.75      7.65 o 
   5  -6   3     1369.64     1374.65     19.59 o 
   6  -6   3       68.10       65.95      7.39 o 
   7  -6   3       16.35       27.35      7.29 o 
   8  -6   3     1990.14     1967.24     29.36 o 
   9  -6   3       23.01       20.74      9.76 o 
  -6  -5   3        0.93       -1.79     17.40 o 
  -5  -5   3      139.74      123.72     11.85 o 
  -4  -5   3      810.37      834.29     19.37 o 
  -3  -5   3       36.06       41.28      6.83 o 
  -2  -5   3       24.29       15.40      5.98 o 
  -1  -5   3     2790.43     2602.24    303.23 o 
   0  -5   3      169.94      198.82      8.05 o 
   1  -5   3     3518.04     3476.85     60.18 o 
   2  -5   3      298.58      327.32     10.55 o 
   3  -5   3        0.91       -0.71      2.73 o 
   4  -5   3      446.66      403.65     13.62 o 
   5  -5   3     1035.69     1093.39     69.34 o 
   6  -5   3       42.34       53.66      7.14 o 
   7  -5   3       83.41       74.85      8.08 o 
   8  -5   3     1519.70     1555.73     47.91 o 
   9  -5   3        0.02       -5.26      9.21 o 
  -6  -4   3       43.18       43.04     17.69 o 
  -5  -4   3      777.18      788.83     23.62 o 
  -4  -4   3       10.98        8.62      6.91 o 
  -3  -4   3     2603.54     2559.82     63.09 o 
  -2  -4   3      847.62      930.06     20.98 o 
  -1  -4   3      191.99      168.05      4.91 o 
   0  -4   3       18.35       13.23      2.63 o 
   1  -4   3      573.38      543.06     26.01 o 
   2  -4   3      139.94      145.97     10.53 o 
   3  -4   3     1919.22     1805.29     34.99 o 
   4  -4   3     1286.27     1277.49     13.11 o 
   5  -4   3      189.82      203.55      8.39 o 
   6  -4   3     1269.27     1248.47     96.36 o 
   7  -4   3       74.54       85.03      8.36 o 
   8  -4   3     1666.63     1629.26     52.40 o 
   9  -4   3      585.95      584.13     19.56 o 
  -7  -3   3      511.01      590.39     30.02 o 
  -5  -3   3      280.73      293.92     24.26 o 
  -4  -3   3       69.27       64.33      6.77 o 
  -3  -3   3      573.92      553.04     16.31 o 
  -2  -3   3      374.69      340.76     15.37 o 
  -1  -3   3     4231.65     3861.57    315.65 o 
   0  -3   3        7.37       13.07      3.80 o 
   1  -3   3      151.85      153.15      4.98 o 
   2  -3   3      568.58      428.53     13.83 o 
   3  -3   3      131.65      140.50     10.94 o 
   4  -3   3     1633.45     1597.95     35.74 o 
   5  -3   3       52.47       46.62      5.70 o 
   6  -3   3      352.13      376.18     12.29 o 
   7  -3   3      378.64      415.93     42.66 o 
   8  -3   3     1130.03     1141.27     23.59 o 
   9  -3   3       19.97       14.94     10.65 o 
  -7  -2   3      319.19      283.99     17.86 o 
  -6  -2   3       75.18       67.76      8.68 o 
  -5  -2   3     1718.71     1676.51     79.31 o 
  -4  -2   3      457.36      475.37     13.43 o 
  -3  -2   3      487.46      507.43     34.98 o 
  -2  -2   3     5001.52     4507.77    281.88 o 
  -1  -2   3       97.24      103.51      6.91 o 
   0  -2   3     1004.20      937.31     12.17 o 
   1  -2   3      404.35      457.40     14.93 o 
   2  -2   3        5.73       13.95      2.27 o 
   3  -2   3       30.87       20.95      2.31 o 
   4  -2   3     2620.40     2574.11     52.60 o 
   5  -2   3       67.77       67.56      6.88 o 
   6  -2   3     2642.64     2659.49     74.53 o 
   7  -2   3      459.31      514.83     25.32 o 
   8  -2   3        0.08      -13.08      8.72 o 
   9  -2   3     1492.87     1383.31     56.58 o 
  -8  -1   3       54.53       76.57     14.58 o 
  -7  -1   3      299.56      294.13     17.52 o 
  -6  -1   3     1382.96     1464.32    129.92 o 
  -5  -1   3        0.26       -0.09      4.34 o 
  -4  -1   3     3453.02     3192.22    156.91 o 
  -3  -1   3      328.81      344.05     16.90 o 
  -2  -1   3        0.61        4.00      2.11 o 
  -1  -1   3      365.07      315.16      5.73 o 
   0  -1   3     3098.12     3013.51     18.04 o 
   1  -1   3      437.32      465.21      9.89 o 
   2  -1   3     3152.47     3024.50     22.35 o 
   3  -1   3      188.52      156.44      7.46 o 
   4  -1   3        1.10        2.41      4.31 o 
   5  -1   3     4818.51     5017.04    187.57 o 
   6  -1   3      102.67       98.21      9.28 o 
   7  -1   3       94.80       98.17     10.08 o 
   8  -1   3       51.81       47.63     10.89 o 
  -9   0   3       17.21       -4.21     16.88 o 
  -7   0   3      189.30      203.90     15.15 o 
  -6   0   3      117.66      114.31      6.38 o 
  -5   0   3       45.49       39.95      4.60 o 
  -4   0   3     7601.89     7508.52    518.97 o 
  -3   0   3       79.08       82.53      6.22 o 
  -2   0   3      220.65      151.07      3.03 o 
  -1   0   3     2610.79     2709.95    117.33 o 
   0   0   3      318.87      315.05     16.20 o 
   1   0   3     8104.27     8284.09     42.38 o 
   2   0   3        2.92        7.02      2.03 o 
   3   0   3      541.10      496.01      8.39 o 
   4   0   3      379.73      370.45     25.29 o 
   5   0   3      685.44      668.06     27.43 o 
   6   0   3        1.52       -3.87      6.53 o 
   7   0   3     1628.05     1673.79     28.44 o 
   8   0   3       61.81       67.94     12.47 o 
  -9   1   3      191.26      166.80     18.32 o 
  -7   1   3       20.82       21.43      8.99 o 
  -6   1   3     2938.49     2969.09    102.35 o 
  -5   1   3      393.69      388.65     12.11 o 
  -4   1   3      944.57      994.00     16.42 o 
  -3   1   3     2532.82     2193.44     36.72 o 
  -2   1   3      324.81      324.73      4.43 o 
  -1   1   3     1897.07     2006.58     73.12 o 
   0   1   3     2187.26     2298.46     33.51 o 
   1   1   3       86.66       83.65      3.35 o 
   2   1   3      405.74      464.94     18.57 o 
   3   1   3     5339.64     5258.74     89.36 o 
   4   1   3       71.45       78.61      6.89 o 
   5   1   3      696.62      701.03     21.23 o 
   6   1   3      694.26      668.30     35.43 o 
   7   1   3        2.20        3.47     10.14 o 
  -9   2   3       31.88       20.86     13.71 o 
  -8   2   3     1062.11     1077.71     30.94 o 
  -7   2   3     1203.37     1264.90     30.54 o 
  -6   2   3       98.88      102.59     12.79 o 
  -5   2   3      454.05      492.31      9.07 o 
  -4   2   3     4419.96     4459.29     54.70 o 
  -3   2   3      189.75      188.23      4.15 o 
  -2   2   3      222.10      210.46      5.81 o 
  -1   2   3       67.99       28.67      2.90 o 
   0   2   3       40.04       44.27      3.06 o 
   1   2   3     6213.35     6268.22     33.08 o 
   2   2   3     1528.44     1515.01     53.79 o 
   3   2   3       82.71       91.42      7.52 o 
   4   2   3      670.42      618.74     18.73 o 
   5   2   3     1298.40     1302.60     40.19 o 
   6   2   3      152.91      157.50     22.76 o 
   7   2   3      208.41      226.55     23.51 o 
  -9   3   3       91.29       94.43     15.67 o 
  -8   3   3     1989.02     1930.25     40.45 o 
  -7   3   3       23.60       25.41      9.91 o 
  -6   3   3      824.43      841.84     16.17 o 
  -5   3   3      613.90      588.72     11.79 o 
  -4   3   3        0.04       -1.82      2.52 o 
  -3   3   3     6646.66     6645.97    135.62 o 
  -2   3   3      152.98      161.79      5.08 o 
  -1   3   3       37.16       38.90      4.90 o 
   0   3   3      989.30     1068.36     11.18 o 
   1   3   3     4123.62     4265.10     73.08 o 
   2   3   3       87.59       94.55      8.09 o 
   3   3   3     1907.44     1962.70     31.36 o 
   4   3   3      818.32      806.51     27.60 o 
   5   3   3        8.42       12.85     13.65 o 
   6   3   3      594.96      575.87     30.19 o 
  -9   4   3      781.85      767.16     29.27 o 
  -8   4   3       54.96       57.33     12.62 o 
  -7   4   3     2853.20     2973.33     45.98 o 
  -6   4   3       89.63       75.18      6.54 o 
  -5   4   3       25.52       25.40      5.43 o 
  -4   4   3        2.96        6.51      3.45 o 
  -3   4   3     1718.22     1633.12     64.73 o 
  -2   4   3       18.19       15.15      3.59 o 
  -1   4   3      390.92      348.23      9.47 o 
   0   4   3      451.02      437.31      8.14 o 
   1   4   3      426.13      435.79     19.96 o 
   2   4   3     2496.69     2662.16     42.92 o 
   3   4   3      227.75      204.82     16.77 o 
   4   4   3      822.71      880.60     31.86 o 
   5   4   3        1.67        9.68     15.67 o 
  -9   5   3       50.75       77.65     11.79 o 
  -8   5   3      208.65      198.31     13.74 o 
  -7   5   3      981.61     1040.96     29.53 o 
  -6   5   3        0.29        1.22      4.24 o 
  -5   5   3      324.90      329.92      7.31 o 
  -4   5   3       90.02       85.43      5.59 o 
  -3   5   3      191.79      185.44     12.80 o 
  -2   5   3     5002.72     5124.54     99.45 o 
  -1   5   3        8.27       17.72      5.96 o 
   0   5   3      991.86      978.31     17.57 o 
   1   5   3      683.92      694.50     15.76 o 
   2   5   3       64.59       85.14      8.86 o 
   3   5   3        8.70        6.97     13.31 o 
   4   5   3      460.65      445.14     26.33 o 
  -9   6   3      735.50      737.92     21.83 o 
  -8   6   3       77.63       81.32     10.22 o 
  -7   6   3      421.67      430.35     20.02 o 
  -6   6   3     2214.17     2146.58     23.73 o 
  -5   6   3       59.39       73.83      7.63 o 
  -4   6   3      103.51      102.21      7.79 o 
  -3   6   3      249.80      230.20     10.43 o 
  -2   6   3       32.48       40.67      6.83 o 
  -1   6   3       49.67       45.86      7.05 o 
   0   6   3      717.21      736.14     17.46 o 
   1   6   3       14.79       26.03      7.88 o 
   2   6   3      771.66      851.91     41.22 o 
   3   6   3      105.27      115.58     19.47 o 
  -7   7   3      338.39      340.05     21.15 o 
  -6   7   3       64.59       67.81     13.71 o 
  -5   7   3        8.69       18.55     11.24 o 
  -4   7   3      372.03      391.85     13.50 o 
  -3   7   3       31.36       35.86      7.90 o 
  -2   7   3     2326.08     2307.38     61.97 o 
  -1   7   3      203.52      193.81     11.59 o 
   0   7   3      132.90      109.19     10.34 o 
   1   7   3      219.36      215.42     15.70 o 
   2   7   3      148.56      156.20     21.03 o 
  -8   8   3      423.14      414.83     26.10 o 
  -7   8   3       46.58       53.81     15.96 o 
  -6   8   3     1566.21     1641.82     41.60 o 
  -5   8   3       62.38       64.70     14.63 o 
  -4   8   3       37.59       39.96      9.19 o 
  -3   8   3       56.02       61.07      9.96 o 
  -2   8   3      436.04      401.25     20.25 o 
  -1   8   3       86.17       89.60     11.04 o 
   0   8   3      104.33      115.61     12.36 o 
  -7   9   3      134.75      106.70     20.28 o 
  -6   9   3       90.36       65.91     17.92 o 
  -5   9   3       82.54       90.63     16.36 o 
  -4   9   3      294.58      307.49     15.92 o 
  -3   9   3       24.65       30.32     11.86 o 
  -2   9   3      133.35      102.16     13.39 o 
   2 -10   4      135.36      118.26     18.61 o 
   3 -10   4       43.86       21.27     10.61 o 
   4 -10   4      218.78      235.43     14.58 o 
   5 -10   4       90.58       95.73     11.89 o 
   6 -10   4      361.32      372.08     23.45 o 
   7 -10   4      111.64      141.33     20.57 o 
  -1  -9   4       69.89       82.10     22.24 o 
   0  -9   4      724.59      772.74     31.92 o 
   1  -9   4       75.11       70.59     10.24 o 
   2  -9   4      126.19      120.88     10.34 o 
   3  -9   4      189.00      187.60     12.16 o 
   4  -9   4       56.07       47.27      8.87 o 
   5  -9   4      152.41      133.60     11.23 o 
   6  -9   4     1645.30     1589.97     40.16 o 
   7  -9   4       92.58       85.56     16.88 o 
   8  -9   4       87.80       96.28     18.84 o 
  -2  -8   4       44.24       39.47     10.51 o 
  -1  -8   4      101.99       76.89      9.83 o 
   0  -8   4      125.08      123.35     18.49 o 
   1  -8   4      315.48      296.14     19.19 o 
   2  -8   4     1345.66     1221.00     48.05 o 
   3  -8   4        0.53        1.77      6.60 o 
   4  -8   4      788.64      764.72     17.53 o 
   5  -8   4       43.57       27.10      7.81 o 
   6  -8   4       77.83       79.97     13.19 o 
   7  -8   4      765.01      781.73     29.10 o 
   9  -8   4       19.16       23.22     16.42 o 
  -4  -7   4       18.13       32.83     12.50 o 
  -3  -7   4       82.95      116.91     15.44 o 
  -2  -7   4      372.28      383.06     16.19 o 
  -1  -7   4        3.23        1.69      7.78 o 
   0  -7   4     2018.38     2011.85     27.70 o 
   1  -7   4       28.71       30.36      6.57 o 
   2  -7   4      101.19      109.41      8.11 o 
   3  -7   4       88.17       88.98      7.70 o 
   4  -7   4     1262.72     1243.03     52.06 o 
   5  -7   4       13.98       14.79      9.85 o 
   6  -7   4      463.10      414.03     20.68 o 
   7  -7   4     1786.97     1713.43     63.20 o 
   8  -7   4        1.43        6.51      8.58 o 
   9  -7   4      757.34      736.26     21.56 o 
  -5  -6   4        3.90        0.96      9.96 o 
  -4  -6   4      772.59      816.11     21.29 o 
  -3  -6   4       92.25       70.39      9.25 o 
  -2  -6   4       65.91       66.32      7.96 o 
  -1  -6   4       35.83       38.56      7.58 o 
   0  -6   4      507.24      492.20     12.88 o 
   1  -6   4       60.67       57.96      6.27 o 
   2  -6   4     1803.55     1705.43     66.66 o 
   3  -6   4      489.25      464.50     11.68 o 
   4  -6   4      292.33      315.99      7.68 o 
   5  -6   4      495.23      509.10     30.77 o 
   6  -6   4       42.91       47.65      6.96 o 
   7  -6   4     1902.86     1878.52     46.55 o 
   8  -6   4       71.23       71.79     10.08 o 
   9  -6   4      223.75      210.43     14.35 o 
  -5  -5   4        1.69        5.79      8.15 o 
  -4  -5   4      123.90      137.72     10.12 o 
  -3  -5   4        3.95        7.19      6.90 o 
  -2  -5   4     1778.84     1737.90     34.14 o 
  -1  -5   4       18.32       17.85      5.51 o 
   0  -5   4     1276.32     1302.72     43.21 o 
   1  -5   4      437.57      427.15     17.07 o 
   2  -5   4      107.33      113.84      4.41 o 
   3  -5   4     1951.02     1918.47     77.75 o 
   4  -5   4       48.63       50.20      4.42 o 
   5  -5   4      111.52      110.27      7.31 o 
   6  -5   4      172.55      172.85      9.37 o 
   7  -5   4     2342.63     2315.70    104.57 o 
   8  -5   4        4.14        4.75      7.67 o 
   9  -5   4      361.98      331.90     16.02 o 
  -5  -4   4       32.74       48.32      8.96 o 
  -4  -4   4      372.64      374.23     12.46 o 
  -3  -4   4     1524.20     1569.52     21.74 o 
  -2  -4   4       20.94       21.46      5.09 o 
  -1  -4   4      755.13      652.11     39.05 o 
   0  -4   4       53.21       60.21      4.07 o 
   1  -4   4      343.94      358.27      9.08 o 
   2  -4   4      128.15      153.47      6.31 o 
   3  -4   4     1732.42     1652.14     43.09 o 
   4  -4   4      106.19       94.79      4.36 o 
   5  -4   4     4294.96     4384.86     36.59 o 
   6  -4   4      498.55      483.43     13.27 o 
   7  -4   4       10.75       13.12      7.02 o 
   8  -4   4     1709.24     1679.31     49.03 o 
   9  -4   4      102.69      112.72     12.95 o 
  -6  -3   4       10.35       17.34     10.83 o 
  -5  -3   4      875.96      832.56     17.11 o 
  -4  -3   4       87.32       92.55      5.15 o 
  -3  -3   4        9.23       18.29      3.57 o 
  -2  -3   4      402.23      381.08     24.92 o 
  -1  -3   4     4461.65     4073.22    145.81 o 
   0  -3   4       68.66       64.51      4.19 o 
   1  -3   4     3834.15     3492.25    183.68 o 
   2  -3   4       22.98       47.62      5.72 o 
   3  -3   4      703.20      682.13     39.98 o 
   4  -3   4     6971.70     7055.32     45.68 o 
   5  -3   4      455.91      467.03     12.18 o 
   6  -3   4      353.34      360.97     42.55 o 
   7  -3   4       88.32       83.72      9.03 o 
   8  -3   4      370.08      375.94     15.22 o 
   9  -3   4        8.66       -5.32     10.98 o 
  -8  -2   4      206.97      248.47     22.67 o 
  -6  -2   4      436.14      425.90     12.97 o 
  -5  -2   4     1932.13     2003.80    107.94 o 
  -4  -2   4       19.28       31.69      4.04 o 
  -3  -2   4     1425.77     1316.82     35.48 o 
  -2  -2   4      524.24      542.73     17.30 o 
  -1  -2   4      330.72      292.70     25.95 o 
   0  -2   4     1750.23     1301.32    122.90 o 
   1  -2   4     1740.60     1759.34     20.29 o 
   2  -2   4     1236.55     1307.96     10.16 o 
   3  -2   4      735.65      715.70     11.91 o 
   4  -2   4     1216.34     1336.64     21.69 o 
   5  -2   4       98.28      122.48     22.50 o 
   6  -2   4     4864.17     4734.03     43.27 o 
   7  -2   4      135.33      136.38     10.42 o 
   8  -2   4      144.46      152.02     12.33 o 
   9  -2   4      162.98      162.88     23.74 o 
  -7  -1   4     1186.10     1314.05     32.78 o 
  -6  -1   4       14.65       12.05      5.74 o 
  -5  -1   4      788.78      758.43     37.19 o 
  -4  -1   4     1589.92     1507.89     40.18 o 
  -3  -1   4      384.68      375.48     13.43 o 
  -2  -1   4      228.72      229.16      7.79 o 
  -1  -1   4     8692.18     8159.36    481.16 o 
   0  -1   4      787.48      820.45     13.24 o 
   1  -1   4     1454.43     1574.91     18.89 o 
   2  -1   4     6609.19     6508.49    119.19 o 
   3  -1   4      512.59      586.44     22.82 o 
   4  -1   4     2939.34     2884.00     65.71 o 
   5  -1   4      687.68      680.85     21.81 o 
   6  -1   4        1.80        4.45      6.32 o 
   7  -1   4      449.07      425.12     24.08 o 
   8  -1   4      252.96      247.39     18.26 o 
  -8   0   4      190.87      161.04     16.71 o 
  -7   0   4      135.15      133.67     13.71 o 
  -6   0   4       21.32       21.38      5.99 o 
  -5   0   4     3446.24     3416.77    200.27 o 
  -4   0   4       41.94       31.50      3.30 o 
  -3   0   4     1309.58     1322.83     55.77 o 
  -2   0   4       37.96      134.49     18.47 o 
  -1   0   4       71.47       73.43      3.01 o 
   0   0   4     5767.60     6086.31    135.00 o 
   1   0   4      108.55      115.16      3.78 o 
   2   0   4       41.97       60.12      3.20 o 
   3   0   4     1056.51     1102.62     12.56 o 
   4   0   4     3907.68     3950.66     43.67 o 
   5   0   4      186.34      184.87     14.61 o 
   6   0   4     1625.23     1578.77     45.20 o 
   7   0   4     1107.92     1136.32     24.28 o 
   8   0   4        3.44        4.52     12.26 o 
  -8   1   4       36.10       30.82     12.62 o 
  -7   1   4      817.01      847.59     25.98 o 
  -6   1   4      270.92      251.55     13.54 o 
  -5   1   4      165.61      155.22      6.29 o 
  -4   1   4     5602.94     5492.34     94.25 o 
  -3   1   4       29.54       30.62      2.41 o 
  -2   1   4       12.35       12.59      3.58 o 
  -1   1   4      140.21      118.87      4.42 o 
   0   1   4     9728.59     9972.22    165.46 o 
   1   1   4      185.72      181.84      5.76 o 
   2   1   4     7762.09     8017.36     48.43 o 
   3   1   4     1547.75     1492.58     44.36 o 
   4   1   4      201.80      196.02     15.56 o 
   5   1   4     1658.36     1664.98     84.55 o 
   6   1   4      190.48      211.63     17.23 o 
   7   1   4      496.86      464.23     17.88 o 
  -9   2   4       28.48       25.36     10.61 o 
  -7   2   4       65.66       45.11      9.74 o 
  -6   2   4       74.54       88.52      6.36 o 
  -5   2   4      481.13      507.23     10.74 o 
  -4   2   4     2161.18     2003.45     13.20 o 
  -3   2   4        6.21       15.38      2.84 o 
  -2   2   4     1220.42     1119.26     50.53 o 
  -1   2   4      370.60      367.31      6.57 o 
   0   2   4      731.30      736.14     18.30 o 
   1   2   4     4534.17     4620.87     43.66 o 
   2   2   4      732.23      776.65     10.47 o 
   3   2   4     2369.77     2323.23     26.09 o 
   4   2   4      137.82      129.08      8.90 o 
   5   2   4      144.68      133.46     10.28 o 
   6   2   4        9.86       17.52     13.77 o 
  -9   3   4      565.05      588.35     31.60 o 
  -8   3   4     1032.70     1033.98     21.95 o 
  -7   3   4       24.68       22.20      6.04 o 
  -6   3   4      308.03      344.88     18.60 o 
  -5   3   4      146.00      164.90      9.79 o 
  -4   3   4      523.80      547.08     31.12 o 
  -3   3   4     4848.53     4828.88    212.00 o 
  -2   3   4      291.22      261.85     15.47 o 
  -1   3   4      461.84      434.78     20.10 o 
   0   3   4     3873.39     3831.30     24.18 o 
   1   3   4       20.60       17.62      3.94 o 
   2   3   4      117.85      111.33      7.66 o 
   3   3   4     2648.29     2567.90     46.52 o 
   5   3   4      388.01      388.27     24.14 o 
   6   3   4       47.99       48.92     16.65 o 
  -9   4   4        8.99       12.83     10.54 o 
  -8   4   4      459.11      469.77     16.55 o 
  -7   4   4      590.87      626.80     13.28 o 
  -6   4   4      199.41      192.71      7.92 o 
  -5   4   4      187.85      179.09      9.69 o 
  -4   4   4      987.77      935.12     29.04 o 
  -3   4   4      104.31      118.86      6.22 o 
  -2   4   4      716.47      644.21     22.58 o 
  -1   4   4     2406.44     2445.57     68.55 o 
   0   4   4        3.98        1.13      3.49 o 
   1   4   4     2533.54     2541.71     27.67 o 
   2   4   4      222.67      228.42     10.83 o 
   3   4   4      140.04      125.60     14.58 o 
   4   4   4      576.61      674.16     29.61 o 
   5   4   4        2.69       -5.93     14.40 o 
  -9   5   4       85.07       81.40     20.42 o 
  -8   5   4      817.59      830.16     20.11 o 
  -7   5   4       97.27       80.68      7.47 o 
  -6   5   4        7.38        5.52      5.57 o 
  -5   5   4      299.56      315.92     11.29 o 
  -4   5   4        0.00       -1.94      3.98 o 
  -3   5   4     3913.56     3761.25    219.08 o 
  -2   5   4        0.95       -1.10      5.25 o 
  -1   5   4      159.76      170.98      8.89 o 
   0   5   4       48.66       54.27      7.30 o 
   1   5   4      730.04      735.50     16.66 o 
   2   5   4      177.26      169.20     10.46 o 
   3   5   4      307.09      298.74     21.26 o 
   4   5   4      226.67      279.09     25.18 o 
  -9   6   4      156.29      138.74     14.04 o 
  -8   6   4       27.57       21.93      8.30 o 
  -7   6   4     1575.08     1597.31     33.88 o 
  -6   6   4       41.18       39.05      8.07 o 
  -5   6   4      394.52      359.29     18.32 o 
  -4   6   4        0.69        1.09     12.42 o 
  -3   6   4     1481.53     1545.56     22.46 o 
  -2   6   4      270.18      287.85     20.94 o 
  -1   6   4     1622.83     1597.36     24.40 o 
   0   6   4      423.62      410.80     24.98 o 
   1   6   4      104.89       92.36     10.00 o 
   2   6   4     1028.81     1052.07     35.20 o 
   3   6   4       53.21       37.85     18.84 o 
  -8   7   4       33.43       51.62     16.71 o 
  -7   7   4      158.88      139.83     17.28 o 
  -6   7   4      197.29      195.15     16.88 o 
  -5   7   4      930.65      946.57     30.02 o 
  -4   7   4       52.35       58.19     12.04 o 
  -3   7   4      248.86      281.22     33.76 o 
  -2   7   4      829.66      913.03     43.36 o 
  -1   7   4        7.48        3.58     10.17 o 
   0   7   4      397.68      413.02     16.07 o 
   1   7   4        2.18       13.78     10.04 o 
  -8   8   4       24.13       11.75     17.57 o 
  -7   8   4      386.06      387.35     25.01 o 
  -6   8   4      325.90      292.46     22.18 o 
  -5   8   4        2.04        6.16     12.04 o 
  -4   8   4      423.30      411.78     23.51 o 
  -3   8   4      486.95      468.40     20.17 o 
  -2   8   4        2.46       -1.18      8.61 o 
  -1   8   4        1.35       -0.80      8.64 o 
   0   8   4      585.56      589.62     20.85 o 
  -5   9   4       51.29       65.74     16.48 o 
  -4   9   4      621.29      645.47     30.88 o 
   1 -10   5      336.64      385.80     25.70 o 
   2 -10   5       21.09       40.36     13.02 o 
   3 -10   5      311.72      289.39     14.76 o 
   4 -10   5       34.64       26.27     10.05 o 
   5 -10   5       80.52       85.17     11.36 o 
   6 -10   5       57.35       47.19     16.94 o 
  -1  -9   5      427.65      383.42     24.05 o 
   0  -9   5       61.50       49.60     10.27 o 
   1  -9   5      151.62      175.48     12.30 o 
   2  -9   5       27.15       20.85     10.08 o 
   3  -9   5      776.88      754.79     19.45 o 
   4  -9   5        0.14       -1.18      6.58 o 
   5  -9   5      986.70      956.29     21.66 o 
   6  -9   5      612.50      614.01     27.37 o 
   7  -9   5        2.80       22.12     15.21 o 
   8  -9   5      649.69      653.36     31.29 o 
  -2  -8   5        7.62       -0.77      9.19 o 
  -1  -8   5      226.09      223.26     13.39 o 
   0  -8   5       18.78       12.46      7.41 o 
   1  -8   5      946.83     1041.85     21.28 o 
   2  -8   5      273.20      275.04     12.33 o 
   3  -8   5      386.46      409.59     13.61 o 
   4  -8   5      245.41      260.10     13.42 o 
   5  -8   5       33.66       42.46     11.47 o 
   6  -8   5      919.84      945.13     30.19 o 
   7  -8   5       10.02       28.64     14.12 o 
   8  -8   5      105.41       84.75     16.02 o 
  -4  -7   5       69.64       57.92     13.05 o 
  -3  -7   5      601.02      600.41     32.81 o 
  -2  -7   5       26.38       21.32      9.08 o 
  -1  -7   5      501.95      454.36     14.53 o 
   0  -7   5       90.94      121.31     14.84 o 
   1  -7   5        5.07        2.95     10.49 o 
   2  -7   5      445.36      400.62     12.43 o 
   3  -7   5      606.85      597.55     14.49 o 
   4  -7   5       58.68       53.88     10.23 o 
   5  -7   5        4.86        9.45      9.39 o 
   6  -7   5     1427.77     1493.14     61.74 o 
   7  -7   5       48.66       46.24      8.99 o 
   8  -7   5     1084.15     1100.77     55.14 o 
   9  -7   5      339.32      351.92     17.34 o 
  -5  -6   5      192.27      174.81     19.47 o 
  -4  -6   5      176.58      189.94     14.03 o 
  -3  -6   5        2.48       12.62      8.33 o 
  -2  -6   5      119.09      116.01      8.90 o 
  -1  -6   5      292.39      280.78     16.56 o 
   0  -6   5       82.39       84.28      7.30 o 
   1  -6   5      438.58      439.81     18.29 o 
   2  -6   5     1965.66     1781.85     40.88 o 
   3  -6   5       25.04       33.50      6.18 o 
   4  -6   5     3712.11     3750.89     62.06 o 
   5  -6   5      298.25      328.59     13.48 o 
   6  -6   5       21.70       22.28      7.18 o 
   7  -6   5     1854.85     1918.36     86.68 o 
   8  -6   5       85.60      106.60     10.64 o 
   9  -6   5      100.57      109.40     12.38 o 
  -5  -5   5      148.37      159.42     16.36 o 
  -4  -5   5       63.62       79.45      9.56 o 
  -3  -5   5      520.34      525.84     14.72 o 
  -2  -5   5     1603.16     1561.67     49.67 o 
  -1  -5   5       68.73       67.95      6.31 o 
   0  -5   5     1347.01     1345.12     50.01 o 
   1  -5   5        0.44        3.66      3.07 o 
   2  -5   5      808.05      818.01     30.13 o 
   3  -5   5     1441.11     1365.13     25.32 o 
   4  -5   5      975.80     1046.86     55.36 o 
   5  -5   5      609.52      660.16     14.41 o 
   6  -5   5      365.05      385.26     27.86 o 
   7  -5   5      123.67      142.75     15.21 o 
   8  -5   5       37.80       25.90      9.36 o 
   9  -5   5     1418.01     1359.46     28.76 o 
  -6  -4   5      447.15      488.76     22.93 o 
  -5  -4   5       39.66       46.04     11.64 o 
  -4  -4   5      665.14      774.30     24.72 o 
  -3  -4   5       10.25        5.43      6.38 o 
  -2  -4   5      363.98      360.03     24.72 o 
  -1  -4   5       13.13       10.20      4.79 o 
   0  -4   5     1502.50     1459.39     50.90 o 
   1  -4   5      461.29      504.11      9.61 o 
   2  -4   5     3647.25     3538.11    108.57 o 
   3  -4   5     1696.65     1689.69     45.21 o 
   4  -4   5      549.94      489.27     24.60 o 
   5  -4   5     7463.72     7784.46    140.09 o 
   6  -4   5      132.33      131.68      9.02 o 
   7  -4   5      374.75      390.54     14.20 o 
   8  -4   5      214.65      199.86     18.93 o 
   9  -4   5        6.72        2.68      9.73 o 
  -6  -3   5      330.57      315.85     18.44 o 
  -5  -3   5      162.28      161.22      9.44 o 
  -4  -3   5      510.62      546.41     21.12 o 
  -3  -3   5        2.03        7.52      4.27 o 
  -2  -3   5     4589.48     4150.71    237.44 o 
  -1  -3   5       81.69       75.95      4.33 o 
   0  -3   5     1523.21     1413.25     46.33 o 
   1  -3   5     4269.05     3880.04    172.23 o 
   2  -3   5      316.12      371.46      6.36 o 
   3  -3   5     2466.40     2504.80     35.21 o 
   4  -3   5       66.75       65.28      5.89 o 
   5  -3   5        0.24        3.33      5.44 o 
   6  -3   5      471.27      494.36     14.51 o 
   7  -3   5      618.10      620.81     38.29 o 
   8  -3   5       52.24       42.58      9.56 o 
   9  -3   5      425.83      467.09     30.65 o 
  -8  -2   5       31.87       51.81     12.91 o 
  -7  -2   5       18.68       18.78      9.43 o 
  -6  -2   5     1984.82     1855.36    125.26 o 
  -5  -2   5      119.15      118.40      6.74 o 
  -4  -2   5     1469.12     1403.85     28.45 o 
  -3  -2   5       39.74       49.80      4.19 o 
  -2  -2   5       70.03       69.22      4.03 o 
  -1  -2   5     2982.38     2878.37     42.83 o 
   0  -2   5      393.51      396.83     18.64 o 
   1  -2   5      112.72      140.18      4.27 o 
   2  -2   5        0.18        1.32      2.13 o 
   3  -2   5     6826.55     6818.77     88.01 o 
   4  -2   5       89.27       99.79      9.07 o 
   5  -2   5     5152.25     5383.76     56.52 o 
   6  -2   5     1513.41     1599.31     63.09 o 
   7  -2   5        2.21       -4.99      7.57 o 
   8  -2   5      479.20      445.02     22.15 o 
  -8  -1   5      286.00      304.37     15.38 o 
  -7  -1   5       66.86       82.32     10.06 o 
  -6  -1   5      195.66      199.81      8.31 o 
  -5  -1   5     1216.78     1222.72     31.27 o 
  -4  -1   5      569.75      582.61     27.19 o 
  -3  -1   5        0.89        6.23      3.12 o 
  -2  -1   5      704.76      647.06     41.70 o 
  -1  -1   5     3464.06     2951.55    197.29 o 
   0  -1   5       44.43       68.70      7.31 o 
   1  -1   5    16776.98    17109.31    625.28 o 
   2  -1   5      992.50     1080.69     10.18 o 
   3  -1   5      536.01      523.54     23.25 o 
   4  -1   5     2170.01     2166.18     25.26 o 
   5  -1   5     1129.02     1149.60     30.39 o 
   6  -1   5     1563.62     1608.43     68.97 o 
   7  -1   5       18.69        1.00      8.02 o 
   8  -1   5       44.22       39.31     11.81 o 
  -8   0   5       55.15       71.43     10.96 o 
  -7   0   5       33.63       45.67      8.06 o 
  -6   0   5     1686.48     1667.45     64.14 o 
  -5   0   5     1868.51     1845.66     94.76 o 
  -4   0   5      154.78      166.14     12.89 o 
  -3   0   5     1172.70     1009.40     36.90 o 
  -2   0   5       15.68       14.28      3.91 o 
  -1   0   5     1562.45     1473.92     39.44 o 
   0   0   5     4792.36     5171.80    256.71 o 
   1   0   5     2579.65     2687.18     26.09 o 
   2   0   5     2837.36     3053.83     77.14 o 
   3   0   5     1874.36     1927.53     70.15 o 
   4   0   5      288.23      275.44     20.34 o 
   5   0   5        0.86        1.63      6.74 o 
   6   0   5     1609.42     1562.42     26.48 o 
   7   0   5       83.53       59.47     11.07 o 
  -9   1   5      322.86      336.58     16.69 o 
  -8   1   5       27.93       28.72      9.34 o 
  -7   1   5      275.74      268.28      9.98 o 
  -6   1   5       52.69       55.13      6.02 o 
  -5   1   5      185.33      177.32      7.02 o 
  -4   1   5     1012.01     1029.02     32.23 o 
  -3   1   5      701.82      626.94     12.33 o 
  -2   1   5      461.83      415.92     15.10 o 
  -1   1   5     4101.88     4005.34    192.48 o 
   0   1   5        2.30        1.76      4.87 o 
   1   1   5     2505.51     2803.21     19.28 o 
   2   1   5     8043.30     8239.00    102.87 o 
   3   1   5        1.19       -0.24      7.43 o 
   4   1   5     1035.93     1047.26     19.06 o 
   5   1   5        1.15        3.33      6.86 o 
   6   1   5      118.46      122.80     11.35 o 
   7   1   5      561.13      528.90     32.15 o 
  -9   2   5      389.76      355.13     16.67 o 
  -8   2   5       84.83       78.20     10.40 o 
  -7   2   5      193.16      218.38     11.70 o 
  -6   2   5       14.79       30.91      5.76 o 
  -5   2   5     2110.45     2057.21     57.06 o 
  -4   2   5       32.39       30.82      5.81 o 
  -3   2   5     1293.27     1246.12     34.11 o 
  -2   2   5     2281.10     2164.68     22.88 o 
  -1   2   5        2.24        3.68      3.31 o 
   0   2   5     6544.43     6682.98     86.79 o 
   1   2   5        1.12        6.44      3.78 o 
   2   2   5       59.04       64.73      4.98 o 
   3   2   5      580.37      594.27     14.38 o 
   4   2   5       44.96       31.46      7.57 o 
   5   2   5       12.26       12.02      8.12 o 
   6   2   5      163.70      160.00     20.17 o 
  -9   3   5      603.16      605.48     20.22 o 
  -8   3   5       34.43       31.91      9.28 o 
  -7   3   5       67.77       89.65      7.70 o 
  -6   3   5      175.02      163.90      7.80 o 
  -5   3   5       42.48       46.61     11.06 o 
  -4   3   5     2999.68     2945.93    114.63 o 
  -3   3   5      177.25      170.61      5.46 o 
  -2   3   5      443.05      445.75     17.82 o 
  -1   3   5        2.97        6.29      3.56 o 
   0   3   5     2229.87     2220.57     50.87 o 
   1   3   5       33.48       29.45      4.68 o 
   2   3   5     2197.52     2302.36     20.87 o 
   3   3   5      310.10      294.02     16.88 o 
   4   3   5      228.87      223.09     18.09 o 
   5   3   5      508.06      532.89     27.14 o 
  -9   4   5        4.87       10.14     10.60 o 
  -8   4   5      853.56      820.71     25.67 o 
  -7   4   5      197.78      196.10      9.22 o 
  -6   4   5      278.80      277.89     13.19 o 
  -5   4   5      412.06      396.63     25.90 o 
  -4   4   5      960.74      972.27    120.99 o 
  -3   4   5      691.52      682.73     42.51 o 
  -2   4   5     6442.44     6481.94    103.84 o 
  -1   4   5      174.02      177.16      6.75 o 
   0   4   5      544.63      567.54     10.65 o 
   1   4   5     1692.44     1770.61     23.76 o 
   2   4   5       71.60       80.34      8.46 o 
   3   4   5      631.32      651.52     27.66 o 
   4   4   5      279.56      255.07     20.74 o 
  -9   5   5       12.24       11.31     21.46 o 
  -8   5   5       92.89       80.72     10.08 o 
  -7   5   5       95.46       82.73     10.08 o 
  -6   5   5     2241.74     2227.72    149.37 o 
  -5   5   5       24.73       19.81      7.25 o 
  -4   5   5      343.58      347.13     49.95 o 
  -3   5   5     1596.57     1619.40     45.01 o 
  -2   5   5       63.98       76.17      7.33 o 
  -1   5   5      735.78      721.81     15.76 o 
   0   5   5      139.42      137.50     10.86 o 
   1   5   5       76.81       69.30     13.37 o 
   2   5   5        1.51        6.28     13.19 o 
   3   5   5      525.69      516.12     28.17 o 
  -9   6   5        0.49       29.61     17.34 o 
  -8   6   5      380.69      334.87     15.86 o 
  -7   6   5      127.11      116.52     24.40 o 
  -6   6   5        1.91       -0.25      8.59 o 
  -5   6   5      225.74      252.47     16.94 o 
  -4   6   5      798.68      784.61     26.04 o 
  -3   6   5      187.98      159.08     14.69 o 
  -2   6   5      402.71      441.01     41.92 o 
  -1   6   5     1382.57     1466.95     24.31 o 
   0   6   5       22.20       36.53      9.82 o 
   1   6   5     1310.22     1335.67     25.23 o 
   2   6   5       94.60      125.60     19.65 o 
  -8   7   5      176.34      130.96     20.34 o 
  -7   7   5       65.75       43.38     15.67 o 
  -6   7   5      519.68      538.71     25.93 o 
  -5   7   5     1159.84     1186.49     34.57 o 
  -4   7   5        0.02       21.66     12.96 o 
  -3   7   5     1100.03     1088.94     32.50 o 
  -2   7   5        2.51        6.03      7.59 o 
  -1   7   5      174.29      187.91     12.73 o 
   0   7   5      259.80      267.19     14.45 o 
   1   7   5       48.44       12.10     18.09 o 
  -7   8   5      220.01      203.67     22.30 o 
  -6   8   5       35.06        2.42     15.44 o 
  -5   8   5      525.88      478.85     25.35 o 
  -4   8   5       14.95       27.37     14.75 o 
  -3   8   5       68.31       56.52     15.67 o 
  -2   8   5      166.34      161.38     13.62 o 
  -1   8   5      471.51      478.64     30.36 o 
   1 -10   6       38.97       18.55     15.50 o 
   2 -10   6      186.26      193.63     16.97 o 
   3 -10   6       66.08       78.90     11.88 o 
   4 -10   6       36.70       47.82     11.12 o 
   5 -10   6      271.04      259.56     22.12 o 
   6 -10   6       11.20        9.79     15.90 o 
  -1  -9   6       48.19       34.80     12.02 o 
   0  -9   6       10.71       -2.68      7.79 o 
   1  -9   6        1.79       -6.33      7.32 o 
   2  -9   6      431.82      421.12     20.40 o 
   3  -9   6       15.25       18.00      8.88 o 
   4  -9   6      168.49      164.40     31.14 o 
   5  -9   6      607.95      618.97     26.39 o 
   6  -9   6        2.20        9.33     14.58 o 
   7  -9   6     1447.81     1431.18     41.89 o 
  -2  -8   6      233.32      200.66     13.75 o 
  -1  -8   6       45.32       68.96      9.98 o 
   0  -8   6      658.52      614.93     17.92 o 
   1  -8   6      702.87      678.89     17.84 o 
   2  -8   6       18.72       21.14      7.27 o 
   3  -8   6     1732.99     1795.14     47.68 o 
   4  -8   6       71.39       71.12      8.80 o 
   5  -8   6       31.17        8.12     11.81 o 
   6  -8   6      965.50      839.41     30.02 o 
   7  -8   6      231.55      243.89     20.80 o 
   8  -8   6       25.29       24.26     15.21 o 
  -4  -7   6      183.14      189.67     20.68 o 
  -3  -7   6      434.34      407.24     16.42 o 
  -2  -7   6       80.80       77.47     10.25 o 
  -1  -7   6      596.97      575.05     16.50 o 
   0  -7   6        3.51        5.99      6.15 o 
   1  -7   6      103.77       91.25     15.59 o 
   2  -7   6        7.40        1.66      6.08 o 
   3  -7   6      694.85      699.49     15.78 o 
   4  -7   6      192.50      182.08     12.33 o 
   5  -7   6      765.51      718.59     24.89 o 
   6  -7   6      150.89      156.53      9.97 o 
   7  -7   6      497.82      483.28     16.30 o 
   8  -7   6     1402.65     1524.62     56.32 o 
  -5  -6   6       66.09       91.15     17.63 o 
  -4  -6   6        0.32        3.98     11.00 o 
  -3  -6   6      132.00      135.48     10.93 o 
  -2  -6   6      170.63      168.04     10.63 o 
  -1  -6   6      671.88      639.55     15.52 o 
   0  -6   6        3.60        5.75      6.05 o 
   1  -6   6     2563.43     2573.19     39.41 o 
   2  -6   6      236.74      220.07      8.96 o 
   3  -6   6      907.37      940.15     59.24 o 
   4  -6   6     5432.09     5593.10    397.98 o 
   5  -6   6       58.96       58.00      7.19 o 
   6  -6   6      536.91      555.50     53.01 o 
   7  -6   6        7.69       10.73      8.21 o 
   8  -6   6       76.62       82.45     13.25 o 
   9  -6   6      152.97      142.43     17.57 o 
  -5  -5   6       93.48       99.33     15.50 o 
  -4  -5   6       17.02        7.55     11.00 o 
  -3  -5   6     2059.37     2100.53     28.01 o 
  -2  -5   6      121.07      114.03      8.41 o 
  -1  -5   6     1498.54     1363.57     77.84 o 
   0  -5   6     1142.95     1147.81     17.27 o 
   1  -5   6       17.45       26.15      3.99 o 
   2  -5   6     1118.01     1130.00     74.14 o 
   3  -5   6      101.92      101.34      5.13 o 
   4  -5   6       31.52       35.86      6.00 o 
   5  -5   6       39.12       38.57     12.62 o 
   6  -5   6     1458.20     1479.17     90.92 o 
   7  -5   6        0.04        9.21      8.29 o 
   8  -5   6      937.86     1004.67     23.44 o 
   9  -5   6      271.15      284.74     24.72 o 
  -6  -4   6        9.41       16.94     13.25 o 
  -5  -4   6      440.60      396.05     20.40 o 
  -4  -4   6       10.16       13.14     10.14 o 
  -3  -4   6      126.17      112.64      6.58 o 
  -2  -4   6      534.10      531.30     16.26 o 
  -1  -4   6     1467.89     1343.36     83.25 o 
   0  -4   6       26.29       32.06      4.15 o 
   1  -4   6       43.27       33.77      3.98 o 
   2  -4   6     2632.25     2477.54    117.40 o 
   3  -4   6        0.81        3.80      3.53 o 
   4  -4   6     8841.82     8851.49    272.47 o 
   5  -4   6     1440.05     1386.35     33.07 o 
   6  -4   6       14.51        4.37      6.85 o 
   7  -4   6      275.70      289.23     13.70 o 
   8  -4   6      377.12      386.19     36.59 o 
  -6  -3   6      123.68      116.30     15.99 o 
  -5  -3   6      295.89      273.82     10.44 o 
  -4  -3   6        0.05        8.35      6.15 o 
  -3  -3   6     1351.84     1333.15     91.50 o 
  -2  -3   6     2179.36     1883.22    198.87 o 
  -1  -3   6      264.07      271.33     12.97 o 
   0  -3   6     8929.93     8535.42    306.65 o 
   1  -3   6       21.72       21.08      4.86 o 
   2  -3   6      834.05      821.27     15.91 o 
   3  -3   6     1501.29     1482.47     19.06 o 
   4  -3   6     2425.85     2408.68     59.29 o 
   5  -3   6     1635.45     1645.35     25.98 o 
   6  -3   6      464.68      483.41     14.66 o 
   7  -3   6       61.64       64.69     15.93 o 
   8  -3   6       48.36       47.64     11.23 o 
  -7  -2   6      943.03     1031.19     22.28 o 
  -6  -2   6      392.89      407.02     11.29 o 
  -5  -2   6      172.88      178.60     17.70 o 
  -4  -2   6      668.80      658.73     16.22 o 
  -3  -2   6       22.99       15.57      6.57 o 
  -2  -2   6     1323.68     1229.00     74.68 o 
  -1  -2   6      540.59      493.34     40.58 o 
   0  -2   6     2333.56     2182.53     96.94 o 
   1  -2   6     4116.92     4043.52    141.47 o 
   2  -2   6     2947.64     2965.03     36.59 o 
   3  -2   6      174.31      164.92      7.74 o 
   4  -2   6      402.17      436.01     12.02 o 
   5  -2   6     3966.48     3771.60    428.43 o 
   6  -2   6       19.74        6.33      7.10 o 
   7  -2   6      188.52      195.38     12.13 o 
   8  -2   6       19.21       27.26     10.79 o 
  -8  -1   6       98.36      119.20     12.94 o 
  -7  -1   6        0.88       -0.01      6.44 o 
  -6  -1   6       96.94       98.42     11.34 o 
  -5  -1   6       54.21       57.58      6.22 o 
  -4  -1   6      749.08      781.03     14.91 o 
  -3  -1   6        1.90        0.46      3.84 o 
  -2  -1   6     4018.53     3530.99    149.61 o 
  -1  -1   6      230.99      227.29     11.39 o 
   0  -1   6     3500.72     3656.51     80.77 o 
   1  -1   6     8951.72     9356.12    164.53 o 
   2  -1   6        6.11       10.21      3.34 o 
   3  -1   6     1746.95     1677.21    131.02 o 
   4  -1   6      217.04      219.59     21.55 o 
   5  -1   6      184.57      199.94     31.11 o 
   6  -1   6      220.57      243.16     11.97 o 
   7  -1   6       47.56       56.01     10.71 o 
   8  -1   6       16.93        2.48     13.94 o 
  -8   0   6       98.04      107.59     12.62 o 
  -7   0   6       48.25       45.19      7.44 o 
  -6   0   6      748.60      788.17     35.40 o 
  -5   0   6       19.40       11.78      5.52 o 
  -4   0   6     1929.23     1891.69    104.77 o 
  -3   0   6      979.18      994.77     22.59 o 
  -2   0   6        5.18        6.07      4.29 o 
  -1   0   6     6857.32     6776.20    216.99 o 
   0   0   6      656.87      722.40     18.25 o 
   1   0   6      462.71      512.40      8.21 o 
   2   0   6      484.85      519.09      8.64 o 
   3   0   6      427.88      431.55     11.88 o 
   4   0   6        4.71        7.26      6.16 o 
   5   0   6      834.82      828.75     18.86 o 
   6   0   6      390.37      385.95     15.96 o 
   7   0   6       37.83       34.42     10.63 o 
  -8   1   6      201.71      236.00     22.79 o 
  -7   1   6        5.89        7.50      6.10 o 
  -6   1   6       40.93       46.83      6.17 o 
  -5   1   6     1829.53     1708.09     93.37 o 
  -4   1   6      611.98      599.67     13.27 o 
  -3   1   6       70.96       57.20      9.65 o 
  -2   1   6      132.70      142.89     10.03 o 
  -1   1   6     3400.29     3498.03    112.37 o 
   0   1   6        8.71       15.44      3.66 o 
   1   1   6     4396.50     4370.29     26.75 o 
   2   1   6      395.89      448.08      8.69 o 
   3   1   6      870.37      881.63     17.03 o 
   4   1   6      362.42      371.79     15.47 o 
   5   1   6       29.22       36.05      8.38 o 
   6   1   6      559.26      485.02     25.55 o 
  -9   2   6      196.41      217.60     15.41 o 
  -8   2   6      135.50      130.90     11.10 o 
  -7   2   6      127.81      142.42      9.26 o 
  -6   2   6      336.68      349.37     10.05 o 
  -5   2   6      149.07      137.77     11.21 o 
  -4   2   6       20.70       24.26      6.68 o 
  -3   2   6    11141.12    10297.30    742.87 o 
  -2   2   6       37.11       45.17      3.95 o 
  -1   2   6     2104.64     2114.71    101.25 o 
   0   2   6     1127.00     1094.43     22.06 o 
   1   2   6      278.50      293.49     11.68 o 
   2   2   6     2083.29     2097.41     19.42 o 
   3   2   6        2.06        5.46      6.70 o 
   4   2   6      273.35      277.20     12.55 o 
   5   2   6       27.23       24.26      9.00 o 
   6   2   6      754.55      725.27     33.76 o 
  -9   3   6       21.95        7.26     16.88 o 
  -8   3   6        1.00       10.85      7.51 o 
  -7   3   6     1831.02     1744.11     22.29 o 
  -6   3   6      344.40      336.25     12.32 o 
  -5   3   6     1149.04     1156.94     19.97 o 
  -4   3   6     1307.53     1164.97     41.89 o 
  -3   3   6      352.45      319.94     10.63 o 
  -2   3   6     1016.91     1019.95     40.26 o 
  -1   3   6      857.95      841.97     12.31 o 
   0   3   6       80.89       98.78      6.21 o 
   1   3   6       21.25       22.04      4.98 o 
   2   3   6     1488.71     1450.80     78.13 o 
   3   3   6       13.53       23.16     12.62 o 
   4   3   6      804.64      849.43     31.75 o 
   5   3   6       54.26       41.89     17.86 o 
  -9   4   6      165.23      176.84     20.22 o 
  -8   4   6        9.49       27.78     10.54 o 
  -7   4   6        7.43        5.37      8.70 o 
  -6   4   6      219.62      226.62     33.33 o 
  -5   4   6      743.14      709.60     75.71 o 
  -4   4   6       52.13       49.22      8.38 o 
  -3   4   6     2569.39     2623.02    245.82 o 
  -2   4   6     2180.18     2188.91     53.73 o 
  -1   4   6        3.02        1.42      4.72 o 
   0   4   6     2583.03     2578.55     39.46 o 
   1   4   6        0.15       -1.88      8.47 o 
   2   4   6      153.36      161.38     16.59 o 
   4   4   6      156.39      128.66     20.11 o 
  -9   5   6      158.83      152.45     20.86 o 
  -8   5   6       82.84       83.38     11.73 o 
  -7   5   6     1067.35     1000.14     22.25 o 
  -6   5   6      859.10      858.55     75.85 o 
  -5   5   6      115.45      102.62      9.39 o 
  -4   5   6     1961.51     1880.84    131.16 o 
  -3   5   6      161.76      156.04     10.02 o 
  -2   5   6      647.71      675.18     15.29 o 
  -1   5   6      261.54      243.14     10.74 o 
   0   5   6      262.80      316.49     12.56 o 
   1   5   6      226.16      225.55     12.14 o 
   2   5   6      133.63      148.30     18.78 o 
   3   5   6       56.26       87.52     19.30 o 
  -8   6   6      188.23      193.49     14.62 o 
  -7   6   6       58.16       50.74     10.75 o 
  -6   6   6      811.92      832.20     29.79 o 
  -5   6   6      118.70      125.89     15.56 o 
  -4   6   6      400.20      382.92     20.28 o 
  -3   6   6       50.55       44.83     11.52 o 
  -2   6   6     1438.70     1564.16     37.22 o 
  -1   6   6       10.95       27.57      8.72 o 
   0   6   6      426.95      422.27     15.77 o 
   1   6   6      395.71      421.35     25.29 o 
   2   6   6       29.31       56.18     19.99 o 
  -7   7   6        0.29       22.93     15.90 o 
  -6   7   6     2279.78     2235.27     50.64 o 
  -5   7   6       12.63       20.22     13.94 o 
  -4   7   6      645.32      668.52     28.29 o 
  -3   7   6      170.06      194.97     18.55 o 
  -2   7   6        0.17       -4.78      9.62 o 
  -1   7   6      570.01      568.38     35.26 o 
   0   7   6       21.16       21.52     14.49 o 
  -5   8   6      705.77      748.26     32.73 o 
  -4   8   6       42.42       44.54     17.11 o 
  -3   8   6       34.05       25.35     16.59 o 
  -2   8   6        7.50        8.01     16.59 o 
   1 -10   7       82.56       96.85     18.21 o 
   2 -10   7      664.50      612.21     24.89 o 
   3 -10   7        0.01        5.33      8.46 o 
   4 -10   7        4.58       -1.69      8.79 o 
   5 -10   7      113.85      105.84     17.05 o 
  -1  -9   7        4.73        8.99     17.86 o 
   0  -9   7        1.33       -0.21     14.98 o 
   1  -9   7       58.06       59.03     10.63 o 
   2  -9   7      514.28      478.79     25.06 o 
   3  -9   7        4.95        3.66      8.38 o 
   4  -9   7      381.82      365.76     30.62 o 
   5  -9   7       60.06       44.71     13.54 o 
   6  -9   7      484.32      512.15     25.98 o 
   7  -9   7      758.77      802.01     32.78 o 
  -2  -8   7      148.17      143.97     13.63 o 
  -1  -8   7       20.65       21.18     10.49 o 
   0  -8   7      905.32      862.90     20.92 o 
   1  -8   7       89.33       75.54      9.39 o 
   2  -8   7      961.02      994.32     87.92 o 
   3  -8   7     1507.19     1473.11    104.08 o 
   4  -8   7        3.29        5.36     10.37 o 
   5  -8   7      218.48      208.68     17.92 o 
   6  -8   7       86.07       72.08     14.06 o 
   7  -8   7       45.26       82.33     17.28 o 
   8  -8   7       24.49       17.63     15.61 o 
  -3  -7   7        9.71       16.42     13.94 o 
  -2  -7   7      471.81      485.72     18.75 o 
  -1  -7   7      152.41      155.81     10.87 o 
   0  -7   7       19.67       24.65      9.48 o 
   1  -7   7      291.40      320.61     12.26 o 
   2  -7   7      467.38      469.34     16.51 o 
   3  -7   7       62.64       59.98      7.89 o 
   4  -7   7        2.64       15.73     10.89 o 
   5  -7   7      846.67      812.56     27.71 o 
   6  -7   7        2.17        9.97      8.24 o 
   7  -7   7     1405.95     1507.69     88.73 o 
   8  -7   7      279.40      297.44     15.67 o 
  -4  -6   7       33.84       25.47     13.31 o 
  -3  -6   7        2.21       18.21     11.81 o 
  -2  -6   7      830.80      836.77     18.84 o 
  -1  -6   7        0.48       -3.85      5.52 o 
   0  -6   7      246.25      243.55     20.83 o 
   1  -6   7      993.63      987.63     17.70 o 
   2  -6   7      113.70      112.31      7.71 o 
   3  -6   7     5378.37     5345.28    105.56 o 
   4  -6   7      292.84      289.36     17.80 o 
   5  -6   7        2.97       -2.01      6.58 o 
   6  -6   7       52.18       51.11      8.13 o 
   7  -6   7      592.30      569.10     17.41 o 
   8  -6   7      202.80      211.01     13.34 o 
  -5  -5   7       15.57       19.36     12.10 o 
  -3  -5   7      495.38      491.18     21.20 o 
  -2  -5   7      213.17      217.21      9.92 o 
  -1  -5   7     2416.19     2264.17    255.50 o 
   0  -5   7       16.52       21.96      5.76 o 
   1  -5   7      729.02      777.88     11.23 o 
   2  -5   7      231.76      213.35      7.50 o 
   3  -5   7     1713.98     1742.17     66.30 o 
   4  -5   7     1294.67     1343.75     63.69 o 
   5  -5   7      997.68      964.95     33.22 o 
   6  -5   7        1.21       -9.66      6.73 o 
   7  -5   7      355.92      324.45     14.42 o 
   8  -5   7      901.02      922.62     37.51 o 
  -6  -4   7      281.15      325.36     21.78 o 
  -5  -4   7      133.29      148.19     15.84 o 
  -4  -4   7       48.67       53.41     11.64 o 
  -3  -4   7      298.22      285.10     11.32 o 
  -2  -4   7       91.07       91.20      6.07 o 
  -1  -4   7      699.92      654.66     16.44 o 
   0  -4   7     1154.06     1195.41     57.49 o 
   1  -4   7     3379.04     3194.32    182.86 o 
   2  -4   7       34.10       30.62      5.21 o 
   3  -4   7      964.08     1031.98     34.45 o 
   4  -4   7     3354.42     3501.24     74.81 o 
   5  -4   7       37.00       50.33      7.79 o 
   6  -4   7      229.81      243.09     11.95 o 
   7  -4   7      182.84      203.35     20.37 o 
   8  -4   7        2.60        2.82      9.61 o 
  -6  -3   7       19.45       25.06      9.68 o 
  -5  -3   7      381.00      415.39     13.73 o 
  -4  -3   7       34.02       34.49      7.38 o 
  -3  -3   7     1396.31     1224.07    123.56 o 
  -2  -3   7      111.20      117.84      9.81 o 
  -1  -3   7     2535.41     2414.21     74.85 o 
   0  -3   7     6070.58     6073.68    405.05 o 
   1  -3   7       14.94       25.94      3.94 o 
   2  -3   7     1551.96     1441.18     47.43 o 
   3  -3   7      713.44      735.83     14.63 o 
   4  -3   7      395.76      381.64     11.92 o 
   5  -3   7       28.59       34.06     15.27 o 
   6  -3   7       78.48       94.42      9.82 o 
   7  -3   7        5.34        1.29      8.41 o 
   8  -3   7     1014.04      955.64     25.35 o 
  -7  -2   7      391.29      425.68     32.44 o 
  -6  -2   7      177.80      180.51     11.22 o 
  -5  -2   7      946.85      945.16     24.66 o 
  -4  -2   7       11.71       15.68      5.84 o 
  -3  -2   7       21.38       28.42      6.23 o 
  -2  -2   7     2897.27     2970.06     28.07 o 
  -1  -2   7     1138.69     1083.10     33.85 o 
   0  -2   7      668.31      713.24     53.05 o 
   1  -2   7       30.39       26.72      4.44 o 
   2  -2   7      878.85      801.83     15.40 o 
   3  -2   7        3.79        3.64      5.50 o 
   4  -2   7     1320.09     1364.62     75.53 o 
   5  -2   7      146.43      156.89      9.86 o 
   6  -2   7      154.12      145.91     12.91 o 
   7  -2   7      323.78      336.59     17.75 o 
  -8  -1   7        1.37       20.60     12.12 o 
  -7  -1   7       11.20       30.75     18.63 o 
  -6  -1   7      465.27      494.38     21.95 o 
  -5  -1   7      760.19      700.41     16.07 o 
  -4  -1   7      113.62      118.36     22.73 o 
  -3  -1   7       94.00       95.57      7.15 o 
  -2  -1   7     1837.40     1831.19    130.24 o 
  -1  -1   7       19.69       20.66      3.39 o 
   0  -1   7     8319.79     8681.76     40.37 o 
   1  -1   7      707.83      787.02     15.12 o 
   2  -1   7     1158.15     1133.64     17.11 o 
   3  -1   7       31.16       32.85      5.97 o 
   4  -1   7       54.25       51.56      7.74 o 
   5  -1   7      901.33      892.71     19.67 o 
   6  -1   7       29.87       29.79      9.25 o 
   7  -1   7       22.93       32.60     10.57 o 
  -8   0   7        4.35       -9.45     12.04 o 
  -7   0   7      441.94      450.40     19.38 o 
  -6   0   7      151.25      142.48     13.17 o 
  -5   0   7       33.97       23.80      6.86 o 
  -4   0   7     5361.71     5175.78     42.02 o 
  -3   0   7      323.77      362.45     31.31 o 
  -2   0   7     3610.34     3563.80    310.46 o 
  -1   0   7      412.41      365.39      6.64 o 
   0   0   7       68.72       75.95      6.09 o 
   1   0   7     1675.34     1704.30     23.10 o 
   2   0   7      812.65      786.26     21.42 o 
   3   0   7       36.44       40.04      8.04 o 
   4   0   7       19.73       14.78      6.34 o 
   5   0   7     1312.24     1294.27     24.08 o 
   6   0   7        0.65        6.26      9.42 o 
   7   0   7      741.41      699.28     30.31 o 
  -8   1   7      972.07     1014.16     55.83 o 
  -7   1   7      147.87      122.96     15.76 o 
  -6   1   7     1224.58     1123.82     20.98 o 
  -5   1   7       64.50       72.86      8.61 o 
  -4   1   7       33.05       37.13      6.71 o 
  -3   1   7     1347.00     1422.47     58.08 o 
  -2   1   7     2515.74     2352.24     66.89 o 
  -1   1   7       27.78       34.19      4.05 o 
   0   1   7      280.22      282.12      7.24 o 
   1   1   7     4004.62     4106.63     27.27 o 
   2   1   7      112.86       99.13      8.13 o 
   3   1   7     1343.00     1264.05     21.30 o 
   4   1   7       64.10       71.53     15.01 o 
   5   1   7       44.66       44.58      9.72 o 
   6   1   7       82.30       72.42     18.52 o 
  -8   2   7        0.93       14.02      9.88 o 
  -7   2   7       31.67       32.58      9.20 o 
  -6   2   7     1017.13      965.05     92.70 o 
  -5   2   7       20.11       22.39      7.37 o 
  -4   2   7     2572.50     2487.01     81.12 o 
  -3   2   7     2508.98     2416.67    189.01 o 
  -2   2   7      151.26      160.27     14.89 o 
  -1   2   7     3695.80     3646.69    115.29 o 
   0   2   7       25.91       25.63      4.69 o 
   1   2   7      445.00      448.95      9.76 o 
   2   2   7       72.98       75.88     19.82 o 
   3   2   7      125.92      139.74     10.04 o 
   4   2   7       66.73       69.87     13.02 o 
   5   2   7      595.42      542.08     18.23 o 
  -8   3   7     1270.71     1340.19     47.13 o 
  -7   3   7      430.70      450.15     16.01 o 
  -6   3   7      404.28      375.96     14.05 o 
  -5   3   7      998.68      985.80     32.50 o 
  -4   3   7      342.94      329.96     47.19 o 
  -3   3   7     2026.40     1976.57    139.08 o 
  -2   3   7       24.55       19.91     13.05 o 
  -1   3   7      986.54     1011.61     24.88 o 
   0   3   7      283.57      306.80      8.77 o 
   1   3   7      885.36      941.76     43.10 o 
   2   3   7        2.14        0.26      6.86 o 
   3   3   7      281.94      313.37     19.88 o 
   4   3   7      817.84      826.67     32.84 o 
  -8   4   7      170.81      172.89     20.22 o 
  -7   4   7      578.05      558.45     19.16 o 
  -6   4   7      407.55      363.43     37.19 o 
  -5   4   7      606.94      607.83     60.70 o 
  -4   4   7       65.16       70.28      8.55 o 
  -3   4   7     3074.25     2982.15    140.18 o 
  -2   4   7      103.03      110.07     12.47 o 
  -1   4   7     1342.46     1341.65     32.97 o 
   0   4   7      426.88      446.55     13.52 o 
   1   4   7      125.44      137.57     10.28 o 
   3   4   7      140.79      158.85     19.47 o 
   4   4   7       32.80       42.46     19.24 o 
  -8   5   7      187.12      173.57     19.73 o 
  -7   5   7     2483.93     2468.53    133.55 o 
  -6   5   7        0.07        4.35      8.43 o 
  -5   5   7     1283.94     1118.56     73.46 o 
  -4   5   7        6.42        5.19      7.86 o 
  -3   5   7       16.07       29.96     11.41 o 
  -2   5   7      815.15      827.19     26.96 o 
  -1   5   7      144.31      153.43     14.92 o 
   0   5   7        0.55       -7.53      6.58 o 
   1   5   7       11.36       -4.09     12.62 o 
   2   5   7      302.32      353.01     23.45 o 
  -8   6   7       51.47       66.81     13.38 o 
  -7   6   7       30.89       25.90     11.14 o 
  -6   6   7      840.76      808.81     31.57 o 
  -5   6   7      439.01      434.65     23.68 o 
  -4   6   7       16.93       14.58     11.35 o 
  -3   6   7        3.96       -2.07     10.03 o 
  -2   6   7      458.44      451.94     22.35 o 
  -1   6   7       39.91       35.20     13.94 o 
   0   6   7      797.28      803.41     21.22 o 
   1   6   7      161.82      147.78     20.86 o 
  -6   7   7      278.77      278.57     21.95 o 
  -5   7   7       88.98      100.14     17.80 o 
  -4   7   7      430.72      458.28     25.81 o 
  -3   7   7        4.19       24.89     15.33 o 
  -2   7   7      197.21      217.15     19.59 o 
  -1   7   7      152.14      183.22     20.57 o 
   2 -10   8      210.62      220.67     29.82 o 
   3 -10   8        0.81      -10.96      8.43 o 
   4 -10   8       45.02       50.93     17.28 o 
   5 -10   8      136.70      158.44     20.68 o 
  -1  -9   8        4.04       34.17     18.78 o 
   0  -9   8        1.48       -3.04      8.09 o 
   1  -9   8      471.03      500.08     17.84 o 
   2  -9   8       14.79       15.91      9.78 o 
   3  -9   8        7.19        4.32      9.13 o 
   4  -9   8      366.03      397.03     22.59 o 
   5  -9   8       22.86       29.85     15.56 o 
   6  -9   8     1189.67     1171.45     38.49 o 
  -2  -8   8        2.97        7.26     14.63 o 
  -1  -8   8      237.18      234.93     14.12 o 
   0  -8   8      209.49      268.00     23.85 o 
   1  -8   8       81.88       74.61      9.50 o 
   2  -8   8     1875.73     1861.86     28.30 o 
   3  -8   8       86.70       87.68      9.73 o 
   4  -8   8       26.10       23.10     12.91 o 
   5  -8   8        0.34       11.29     11.52 o 
   6  -8   8      514.08      482.13     24.66 o 
   7  -8   8       27.23       38.03     16.94 o 
  -3  -7   8      276.05      234.78     19.01 o 
  -2  -7   8      529.93      476.94     22.99 o 
  -1  -7   8        0.13        9.60      8.32 o 
   0  -7   8      104.01       83.84     12.27 o 
   1  -7   8       13.32        9.03      6.64 o 
   2  -7   8      515.23      499.29     14.20 o 
   3  -7   8      472.22      443.18     13.75 o 
   4  -7   8     1083.55     1005.23     29.96 o 
   5  -7   8        1.81        1.84     12.21 o 
   6  -7   8      628.04      652.64     17.95 o 
   7  -7   8      406.68      421.82     26.59 o 
   8  -7   8       86.55      106.01     18.26 o 
  -4  -6   8      104.78      103.88     16.48 o 
  -3  -6   8      189.98      185.58     16.19 o 
  -2  -6   8      235.88      246.88     17.23 o 
  -1  -6   8       39.28       34.46      7.41 o 
   0  -6   8     1342.70     1422.33     62.48 o 
   1  -6   8        1.78        7.08      5.73 o 
   2  -6   8     1333.14     1274.59     66.14 o 
   3  -6   8     2262.80     2125.21     22.00 o 
   4  -6   8        0.68       -7.68      5.79 o 
   5  -6   8      193.54      173.12     10.42 o 
   6  -6   8      709.52      715.45     46.78 o 
   7  -6   8       15.68       29.37      9.83 o 
   8  -6   8        9.85       10.29     10.41 o 
  -4  -5   8      575.78      597.13     25.52 o 
  -3  -5   8      155.67      154.30     14.23 o 
  -2  -5   8     1201.61     1301.66     31.52 o 
  -1  -5   8     1255.30     1294.97     20.06 o 
   0  -5   8       33.77       33.42      5.51 o 
   1  -5   8      781.55      742.02     21.43 o 
   2  -5   8      492.12      475.21      9.53 o 
   3  -5   8      331.83      339.02     11.20 o 
   4  -5   8      142.84      151.27      9.03 o 
   5  -5   8      245.06      270.35     11.57 o 
   6  -5   8        0.68       -2.32      9.28 o 
   7  -5   8      908.18      880.35     21.92 o 
   8  -5   8       11.59        3.33     10.22 o 
  -6  -4   8      286.83      293.15     22.35 o 
  -5  -4   8        3.58       -2.02      9.45 o 
  -4  -4   8        4.80        0.58      8.70 o 
  -3  -4   8      745.90      737.78     16.31 o 
  -2  -4   8      696.39      655.17    117.42 o 
  -1  -4   8      158.14      170.10      8.16 o 
   0  -4   8      315.45      309.34      8.18 o 
   1  -4   8      446.30      422.90     14.46 o 
   2  -4   8      230.68      246.19     21.02 o 
   3  -4   8     2508.87     2538.17     27.98 o 
   4  -4   8       95.48       93.01      8.10 o 
   5  -4   8      445.54      435.21     14.13 o 
   6  -4   8       35.70       34.01      8.60 o 
   7  -4   8       87.47       93.01     11.07 o 
   8  -4   8      219.53      190.94     14.70 o 
  -7  -3   8       10.46       24.54     16.59 o 
  -6  -3   8      277.95      272.78     14.03 o 
  -5  -3   8       28.99       31.95      8.73 o 
  -4  -3   8      415.32      383.18     12.79 o 
  -3  -3   8      689.94      689.02     15.39 o 
  -2  -3   8       37.73       37.26      6.83 o 
  -1  -3   8     5304.95     5000.90    246.74 o 
   0  -3   8       44.81       43.46      4.69 o 
   1  -3   8     1007.40     1008.76     12.61 o 
   2  -3   8       17.23       19.17      4.33 o 
   3  -3   8       63.61       70.63      7.33 o 
   4  -3   8      412.52      435.45     13.12 o 
   5  -3   8      354.80      364.61     13.40 o 
   6  -3   8       73.98       62.56      9.54 o 
   7  -3   8      182.61      188.54     13.72 o 
  -7  -2   8       84.68       90.84     12.96 o 
  -6  -2   8       71.31       75.79      9.69 o 
  -5  -2   8     2516.02     2331.71    200.88 o 
  -4  -2   8       33.37       29.72      6.89 o 
  -3  -2   8     2010.46     1729.91    186.47 o 
  -2  -2   8       84.46       81.16      7.57 o 
  -1  -2   8        0.96        9.70      5.36 o 
   0  -2   8      279.91      295.40     18.19 o 
   1  -2   8     1617.13     1568.45     24.04 o 
   2  -2   8       21.05       24.18      4.30 o 
   3  -2   8      445.92      443.80     12.95 o 
   4  -2   8     1208.63     1178.38     29.41 o 
   5  -2   8        2.75        5.61      6.92 o 
   6  -2   8     1546.92     1516.24     27.72 o 
   7  -2   8        7.89       22.18     10.27 o 
  -8  -1   8       52.10       65.28     18.84 o 
  -7  -1   8      338.03      358.12     15.52 o 
  -6  -1   8       49.90       59.35      9.55 o 
  -5  -1   8       46.59       46.65      8.26 o 
  -4  -1   8       67.66       84.89     10.11 o 
  -3  -1   8     2949.39     2876.11     41.63 o 
  -2  -1   8       52.07       66.61      7.54 o 
  -1  -1   8     1287.63     1305.85     28.78 o 
   0  -1   8     2986.02     3028.33     59.50 o 
   1  -1   8      259.56      287.46      7.60 o 
   2  -1   8     3272.31     3256.87     34.51 o 
   3  -1   8        0.61        4.38     12.53 o 
   4  -1   8        7.90       15.36      6.94 o 
   5  -1   8       44.52       43.69      8.20 o 
   6  -1   8      614.79      586.72     18.47 o 
   7  -1   8        4.79        6.20     11.02 o 
  -8   0   8        6.12        7.05     13.11 o 
  -7   0   8      744.40      795.93     22.84 o 
  -6   0   8        2.09        0.11      6.96 o 
  -5   0   8     2579.65     2491.17     44.51 o 
  -4   0   8     2476.77     2347.53    138.13 o 
  -3   0   8      243.65      275.44     11.06 o 
  -2   0   8     2619.69     2454.05    243.48 o 
  -1   0   8      108.61      110.27     17.60 o 
   0   0   8      398.55      383.07      8.23 o 
   1   0   8       33.27       29.82      4.58 o 
   2   0   8      268.56      258.51     10.18 o 
   3   0   8       41.74       47.15      8.64 o 
   4   0   8     1225.51     1190.04     41.74 o 
   5   0   8       11.06       13.89      9.02 o 
   6   0   8      444.40      413.19     28.95 o 
  -8   1   8       70.27       80.05     12.27 o 
  -7   1   8      286.68      257.08     13.73 o 
  -6   1   8      222.54      200.04     17.54 o 
  -5   1   8       97.13       96.01      9.12 o 
  -4   1   8     1226.38     1179.33     53.61 o 
  -3   1   8     1359.07     1294.82    121.43 o 
  -2   1   8      933.89      853.83     60.50 o 
  -1   1   8       91.77       85.96      7.72 o 
   0   1   8     1393.63     1472.70     30.12 o 
   1   1   8       52.75       62.41      6.47 o 
   2   1   8     1976.59     1975.52     34.63 o 
   3   1   8     1229.72     1231.45     59.29 o 
   4   1   8       78.25       83.12     10.14 o 
   5   1   8      307.30      301.65     14.79 o 
   6   1   8      296.87      254.09     21.84 o 
  -8   2   8      257.76      254.76     15.09 o 
  -7   2   8      547.43      532.71     57.99 o 
  -6   2   8      429.43      445.17     17.52 o 
  -5   2   8       38.53       52.07      9.33 o 
  -4   2   8     4961.66     5013.02    234.41 o 
  -3   2   8       46.60       55.73      8.33 o 
  -2   2   8     1635.10     1599.71    175.12 o 
  -1   2   8      125.27      129.82      8.79 o 
   0   2   8      122.02      119.64      8.43 o 
   1   2   8      160.14      182.40      8.19 o 
   2   2   8      560.55      534.14     15.17 o 
   3   2   8        2.76        9.32      8.32 o 
   4   2   8      177.13      169.51     14.75 o 
   5   2   8      263.98      275.92     24.26 o 
  -8   3   8     1286.04     1226.24     94.69 o 
  -7   3   8        0.11       -6.45      8.17 o 
  -6   3   8     1510.43     1479.69     25.90 o 
  -5   3   8       10.81       11.47      8.18 o 
  -4   3   8       28.75       20.93      7.80 o 
  -3   3   8      120.25      137.88      9.88 o 
  -2   3   8      659.72      644.47     15.79 o 
  -1   3   8       21.21       21.23      8.76 o 
   0   3   8       94.63       86.18      8.25 o 
   1   3   8      300.72      300.05     12.17 o 
   2   3   8        4.04        8.20      8.60 o 
   3   3   8     2652.21     2619.22     52.83 o 
   4   3   8       34.16       22.59     17.75 o 
  -8   4   8        1.28        4.15     11.43 o 
  -7   4   8      422.01      437.02     49.75 o 
  -6   4   8     1130.84     1047.18     39.99 o 
  -5   4   8       15.52       11.29      8.11 o 
  -4   4   8      365.57      363.86     14.09 o 
  -3   4   8      459.47      468.38     19.79 o 
  -2   4   8        1.44        1.03      7.63 o 
  -1   4   8     1635.47     1571.81     36.56 o 
   0   4   8      104.14      112.65     27.19 o 
   2   4   8        1.32        8.07     14.29 o 
   3   4   8      197.68      193.47     21.95 o 
  -8   5   8      937.86      836.41     33.24 o 
  -7   5   8      334.36      290.96     15.42 o 
  -6   5   8      240.62      226.20     13.92 o 
  -5   5   8      503.32      445.16     31.66 o 
  -4   5   8        1.92        7.88      8.52 o 
  -3   5   8      141.66      180.05     16.82 o 
  -2   5   8       28.96       27.54     12.56 o 
  -1   5   8       82.99       96.10     14.81 o 
   0   5   8       85.73       96.79     15.15 o 
   1   5   8      449.17      468.99     26.68 o 
   2   5   8        0.72       16.71     18.15 o 
  -7   6   8      511.07      516.41     29.10 o 
  -6   6   8       21.63       24.31     16.02 o 
  -5   6   8       68.86       41.20     15.44 o 
  -4   6   8       83.78       70.98     16.19 o 
  -3   6   8      674.50      724.58     29.27 o 
  -2   6   8       65.36       65.57     15.38 o 
  -1   6   8      301.96      345.06     22.82 o 
  -4   7   8      282.07      258.06     23.10 o 
  -3   7   8        0.70       10.31     16.36 o 
  -2   7   8      297.39      294.36     22.87 o 
   3 -10   9        0.96       15.36     11.52 o 
   0  -9   9       51.14       41.04     12.08 o 
   1  -9   9      177.77      187.67     13.84 o 
   2  -9   9       25.28       23.73     13.54 o 
   3  -9   9      547.45      497.72     17.48 o 
   4  -9   9        3.87       -4.78     12.56 o 
   5  -9   9      524.59      483.57     27.25 o 
   6  -9   9      201.76      238.07     23.05 o 
  -1  -8   9      349.66      326.39     22.01 o 
   0  -8   9       16.78       32.11     12.21 o 
   1  -8   9      843.25      832.68     27.45 o 
   2  -8   9      550.96      555.97     31.11 o 
   3  -8   9        0.03       -9.62      9.77 o 
   4  -8   9       32.05       33.24     13.89 o 
   5  -8   9      632.48      589.30     27.02 o 
   6  -8   9      103.57       89.48     16.36 o 
   7  -8   9       94.27       79.86     17.80 o 
  -3  -7   9      344.75      344.95     23.28 o 
  -2  -7   9      156.61      145.08     16.82 o 
  -1  -7   9        1.74        3.00     10.26 o 
   0  -7   9      316.39      315.71     43.93 o 
   1  -7   9      362.56      395.88     13.82 o 
   2  -7   9       22.89       34.07      7.45 o 
   3  -7   9      470.65      404.58     19.76 o 
   4  -7   9      228.27      193.13     15.90 o 
   5  -7   9       30.42       39.06     14.17 o 
   6  -7   9      862.97      892.99     36.44 o 
   7  -7   9       12.49       13.75     10.59 o 
  -4  -6   9       54.60       59.11     16.25 o 
  -3  -6   9      309.75      320.81     20.80 o 
   0  -6   9      220.90      232.29     10.74 o 
   1  -6   9      427.83      403.49     18.75 o 
   2  -6   9     1244.02     1185.17     19.78 o 
   3  -6   9        0.01       -1.14      9.16 o 
   4  -6   9      531.37      537.97     14.90 o 
   5  -6   9       39.34       32.69     11.24 o 
   6  -6   9       18.59       27.56      9.01 o 
   7  -6   9      146.18      147.78     13.94 o 
  -5  -5   9      399.93      398.70     23.80 o 
  -4  -5   9      126.44      151.88     17.28 o 
  -3  -5   9       84.92       72.94     12.56 o 
  -2  -5   9     1979.84     1919.30     39.70 o 
  -1  -5   9        2.87        2.36      8.47 o 
   0  -5   9      953.20     1001.43     37.21 o 
   1  -5   9       25.14       23.50      5.46 o 
   2  -5   9      187.29      205.51      7.64 o 
   3  -5   9       16.84       28.03      6.70 o 
   4  -5   9      860.68      853.17     45.60 o 
   5  -5   9      147.55      133.14     10.44 o 
   6  -5   9      344.10      350.33     14.88 o 
   7  -5   9      789.58      756.21     21.96 o 
  -6  -4   9      645.40      627.32     28.81 o 
  -5  -4   9      115.08       97.77     15.10 o 
  -4  -4   9      429.35      432.64     22.07 o 
  -3  -4   9       12.66        8.17      7.13 o 
  -2  -4   9        4.58       15.44      8.90 o 
  -1  -4   9        0.32        6.44      6.38 o 
   0  -4   9     1561.95     1490.81     64.57 o 
   1  -4   9       90.53       93.53      6.04 o 
   2  -4   9      631.85      626.59     21.19 o 
   3  -4   9      216.43      239.32     17.11 o 
   4  -4   9       31.12       38.58      7.93 o 
   5  -4   9     1811.08     1900.96    168.50 o 
   6  -4   9       86.18       72.22     10.16 o 
   7  -4   9      186.57      205.69     17.23 o 
  -6  -3   9        0.24        7.28     11.02 o 
  -5  -3   9      169.44      170.46     12.10 o 
  -4  -3   9     1112.06     1123.00     73.32 o 
  -3  -3   9       10.19        8.67      6.67 o 
  -2  -3   9     2165.21     2210.72     27.43 o 
  -1  -3   9     1169.36     1081.37    143.67 o 
   0  -3   9       10.20        6.31      4.38 o 
   1  -3   9     2160.43     2140.79     73.14 o 
   2  -3   9      662.21      692.47     27.67 o 
   3  -3   9       33.32       33.18      6.78 o 
   4  -3   9       16.54       22.84      7.68 o 
   5  -3   9     1342.70     1375.02     35.78 o 
   6  -3   9       11.06        0.68      9.33 o 
   7  -3   9     1469.36     1404.06     79.16 o 
  -7  -2   9        2.39        5.99     10.15 o 
  -6  -2   9     1189.35     1030.37     51.94 o 
  -5  -2   9      340.57      348.79     31.95 o 
  -4  -2   9       71.60       73.61     12.36 o 
  -3  -2   9     1601.07     1471.28    106.59 o 
  -2  -2   9      126.03      109.27      8.48 o 
  -1  -2   9      187.60      183.20     10.66 o 
   0  -2   9      725.23      729.11     15.03 o 
   1  -2   9     1016.00     1093.49     16.39 o 
   2  -2   9       82.24       97.55     12.53 o 
   3  -2   9      692.50      752.79     16.83 o 
   4  -2   9       20.46        8.27      7.22 o 
   5  -2   9     1666.19     1663.80     27.99 o 
   6  -2   9      747.82      710.95     20.94 o 
   7  -2   9       32.03       27.32     11.35 o 
  -7  -1   9        2.85        7.55     12.88 o 
  -6  -1   9      110.57      135.02     10.85 o 
  -5  -1   9      102.22       85.65      9.72 o 
  -4  -1   9     1505.98     1554.17    209.87 o 
  -3  -1   9      549.13      513.15     24.17 o 
  -2  -1   9      272.29      307.53     42.84 o 
  -1  -1   9     1268.46     1297.09     20.26 o 
   0  -1   9       50.79       43.72     10.98 o 
   1  -1   9     3211.50     3386.33     31.83 o 
   2  -1   9       84.94       80.18      8.24 o 
   3  -1   9       71.86       80.13     12.07 o 
   4  -1   9      609.43      607.53     17.11 o 
   5  -1   9     1334.71     1240.27     25.04 o 
   6  -1   9       35.75       44.64     10.22 o 
  -8   0   9      430.35      363.15     25.24 o 
  -7   0   9      106.39       98.63     19.13 o 
  -6   0   9      129.66      116.84     10.31 o 
  -5   0   9     2324.19     2310.50    334.35 o 
  -4   0   9       14.70       18.57      7.70 o 
  -3   0   9     2212.52     2225.80     56.35 o 
  -2   0   9       14.74       11.36      6.34 o 
  -1   0   9        6.79        9.23      7.58 o 
   0   0   9        7.27        7.49      6.30 o 
   1   0   9     1882.19     1994.53     19.42 o 
   2   0   9        0.38        7.38      6.31 o 
   3   0   9      390.88      386.46     22.50 o 
   4   0   9      450.27      467.28     16.05 o 
   5   0   9       39.04       35.19     10.15 o 
   6   0   9     1597.42     1496.23     42.35 o 
  -8   1   9        5.20        0.16     10.93 o 
  -7   1   9      655.64      586.42     27.08 o 
  -6   1   9       93.26       99.62     13.86 o 
  -5   1   9        0.01       -8.51      6.49 o 
  -4   1   9       22.06       26.07      8.02 o 
  -3   1   9      873.20      851.13     38.98 o 
  -2   1   9       44.49       42.41      7.51 o 
  -1   1   9      609.48      600.24     23.51 o 
   0   1   9        6.13       13.05      6.67 o 
   1   1   9       15.59       20.80      5.53 o 
   2   1   9     3749.12     3722.95     38.26 o 
   3   1   9        9.56       11.26      9.30 o 
   4   1   9      211.76      198.94     18.29 o 
   5   1   9        3.06        6.56     14.35 o 
  -8   2   9       16.31       22.65     20.60 o 
  -7   2   9      875.00      808.72     79.02 o 
  -6   2   9        1.85        6.61     12.79 o 
  -5   2   9      702.85      682.40     53.29 o 
  -4   2   9      103.48       98.20      9.15 o 
  -3   2   9       51.65       56.34      8.15 o 
  -2   2   9     2493.69     2449.80     43.07 o 
  -1   2   9       27.15       24.78      7.29 o 
   0   2   9        5.19        7.27      6.94 o 
   1   2   9       90.48      106.36     13.48 o 
   2   2   9      684.03      658.26     17.37 o 
   3   2   9       35.60       39.50      9.87 o 
   4   2   9      613.46      571.91     29.64 o 
  -8   3   9      158.63      177.77     28.23 o 
  -7   3   9      132.54      120.52     12.82 o 
  -6   3   9      243.35      233.48     17.57 o 
  -5   3   9       49.96       50.30      8.62 o 
  -4   3   9      116.28      131.07     10.63 o 
  -3   3   9       16.05       14.08      7.68 o 
  -2   3   9      195.52      182.76     10.84 o 
  -1   3   9        3.32        3.89      9.56 o 
   0   3   9      541.96      568.60     15.64 o 
   1   3   9       15.48       16.02     11.75 o 
   2   3   9      962.05      920.05     40.22 o 
   3   3   9      631.01      625.08     29.10 o 
  -7   4   9      299.36      304.11     36.15 o 
  -6   4   9       12.67       15.23      9.46 o 
  -5   4   9        2.60       -6.80      9.51 o 
  -4   4   9      630.78      655.77     26.01 o 
  -3   4   9       72.95       86.53     23.82 o 
  -2   4   9     1136.13     1119.33     67.55 o 
  -1   4   9      660.58      638.90     17.33 o 
   0   4   9        7.87        3.28     11.81 o 
  -7   5   9       32.46       34.15     12.42 o 
  -6   5   9      717.65      656.61     68.25 o 
  -5   5   9       50.42       64.13     10.73 o 
  -4   5   9        1.64        3.42     10.51 o 
  -3   5   9      389.70      393.46     22.87 o 
  -2   5   9      570.16      579.56     25.98 o 
  -1   5   9      210.80      229.89     19.47 o 
  -5   6   9      114.56      133.61     19.65 o 
  -4   6   9      235.24      224.47     20.28 o 
  -3   6   9       84.72      103.13     16.77 o 
  -2   6   9       54.15       39.93     14.92 o 
  -1   6   9      941.12      942.42     34.57 o 
   1  -9  10        0.08       -7.24      9.51 o 
   2  -9  10      355.21      356.37     16.71 o 
   3  -9  10      132.99      150.03     17.57 o 
   4  -9  10      101.77      102.21     18.09 o 
   5  -9  10      543.84      568.61     29.67 o 
  -1  -8  10      111.91      123.36     16.54 o 
   0  -8  10      150.44      141.91     16.36 o 
   1  -8  10      387.74      407.84     16.03 o 
   2  -8  10       11.69       15.45      9.12 o 
   3  -8  10      341.44      313.78     20.17 o 
   4  -8  10      261.75      243.37     19.07 o 
   5  -8  10       36.79       28.17     15.56 o 
   6  -8  10        8.78      -13.31     12.39 o 
  -2  -7  10       11.75       34.11     14.35 o 
  -1  -7  10      244.23      264.57     19.65 o 
   0  -7  10      106.17      104.40     13.71 o 
   1  -7  10       16.93       19.57      8.17 o 
   2  -7  10       33.65       52.86      8.74 o 
   3  -7  10     1147.60     1007.76     30.25 o 
   4  -7  10      161.50      162.71     17.17 o 
   5  -7  10      373.45      352.32     21.78 o 
   6  -7  10      431.06      425.36     21.69 o 
   7  -7  10        3.58       29.90     16.19 o 
  -3  -6  10       30.03       31.23     13.02 o 
  -2  -6  10      110.86      122.32     15.90 o 
  -1  -6  10     1047.28     1069.81     31.86 o 
   0  -6  10       59.26       70.93     11.64 o 
   1  -6  10      401.26      352.84     42.78 o 
   2  -6  10      162.21      167.16     11.28 o 
   3  -6  10      145.89      144.98     24.03 o 
   4  -6  10      497.50      466.23     15.23 o 
   5  -6  10      343.60      349.31     14.57 o 
   6  -6  10       89.12      104.23     11.30 o 
   7  -6  10      106.65      113.80     12.99 o 
  -5  -5  10      297.16      236.74     22.64 o 
  -4  -5  10       21.26       28.58     13.08 o 
  -3  -5  10      777.19      706.54     27.83 o 
  -2  -5  10       89.58       92.70     13.94 o 
  -1  -5  10      148.11      156.80     10.04 o 
   0  -5  10      500.10      512.30     27.43 o 
   1  -5  10      476.05      470.91     36.30 o 
   2  -5  10       94.59       94.67      6.88 o 
   3  -5  10      769.37      762.31     58.39 o 
   4  -5  10     1386.97     1391.70     43.73 o 
   5  -5  10       13.87       11.78      8.16 o 
   6  -5  10     2106.19     2125.74     49.26 o 
   7  -5  10       40.62       25.23     15.30 o 
  -5  -4  10       97.24       56.64     14.69 o 
  -4  -4  10      357.86      350.82     20.57 o 
  -3  -4  10      359.33      377.62     18.64 o 
  -2  -4  10        2.18        7.21      7.76 o 
  -1  -4  10     1461.12     1396.15    133.50 o 
   0  -4  10     1109.21     1154.97     96.94 o 
   1  -4  10       75.92       89.59      6.35 o 
   2  -4  10      688.66      697.06     28.21 o 
   3  -4  10        7.92       11.90      6.62 o 
   4  -4  10     1510.68     1551.43     76.95 o 
   5  -4  10      249.95      271.12     16.97 o 
   6  -4  10       62.81       65.32     19.99 o 
   7  -4  10      106.47      110.05     13.75 o 
  -6  -3  10        2.93        5.27     11.59 o 
  -5  -3  10      658.82      650.59     20.80 o 
  -4  -3  10      372.10      375.00     37.91 o 
  -3  -3  10      364.68      364.83     52.95 o 
  -2  -3  10      229.56      218.05     18.21 o 
  -1  -3  10        1.15       -2.66      7.95 o 
   0  -3  10     2395.11     2477.70     92.79 o 
   1  -3  10       59.01       62.71      7.52 o 
   2  -3  10        1.48        5.30      6.87 o 
   3  -3  10       42.59       35.58      8.14 o 
   4  -3  10     2722.79     2790.37     76.66 o 
   5  -3  10        0.45        7.76      9.32 o 
   6  -3  10      352.44      371.68     16.98 o 
  -6  -2  10      607.56      584.64     48.28 o 
  -5  -2  10        0.56        6.88      9.09 o 
  -4  -2  10     1131.49     1129.59     27.86 o 
  -3  -2  10      208.78      226.65     11.57 o 
  -2  -2  10       43.68       63.17      8.61 o 
  -1  -2  10      336.04      350.77     18.70 o 
   0  -2  10     2464.20     2617.68    120.45 o 
   1  -2  10        1.94        6.80      6.60 o 
   2  -2  10     1070.87     1088.02     19.65 o 
   3  -2  10      434.34      460.98     14.46 o 
   4  -2  10       31.80       28.41      8.93 o 
   5  -2  10     1966.55     1981.59     41.34 o 
   6  -2  10       23.10       29.01     10.78 o 
  -7  -1  10       34.79       21.91     11.89 o 
  -6  -1  10        2.50        5.44     10.46 o 
  -5  -1  10      105.14       89.42     11.55 o 
  -4  -1  10      905.07      842.62    110.68 o 
  -3  -1  10      120.34      108.83      9.71 o 
  -2  -1  10      361.66      375.09     22.50 o 
  -1  -1  10      144.61      157.76      9.55 o 
   0  -1  10      282.63      318.98     11.61 o 
   1  -1  10     3175.66     3371.72     37.02 o 
   2  -1  10       36.06       30.17      7.61 o 
   3  -1  10      134.92      135.43     10.36 o 
   4  -1  10      472.23      442.07     15.52 o 
   5  -1  10      590.62      566.92     26.50 o 
   6  -1  10      171.90      137.58     14.26 o 
  -7   0  10        0.15        3.09     10.08 o 
  -6   0  10      646.80      703.36     54.71 o 
  -5   0  10       22.37       20.23      9.21 o 
  -4   0  10      191.11      165.09     10.77 o 
  -3   0  10      648.25      603.68     36.10 o 
  -2   0  10      369.72      414.28     65.34 o 
  -1   0  10       19.66       22.66      7.45 o 
   0   0  10      520.42      550.78     17.17 o 
   1   0  10      755.31      767.56     25.18 o 
   2   0  10       11.01        7.76      9.28 o 
   3   0  10     2025.56     1971.17     73.40 o 
   4   0  10        1.17       -2.67      8.64 o 
   5   0  10      509.87      490.72     18.97 o 
  -7   1  10      185.63      230.70     15.05 o 
  -6   1  10       41.85       46.23      9.96 o 
  -5   1  10       72.12       72.27      9.33 o 
  -4   1  10      474.86      444.73     15.21 o 
  -3   1  10      246.86      243.85     11.76 o 
  -2   1  10       16.44       12.93      7.03 o 
  -1   1  10      422.72      436.07     15.38 o 
   0   1  10        0.41       -3.20     15.27 o 
   1   1  10     1629.11     1638.89     37.10 o 
   2   1  10      759.43      782.31     27.60 o 
   3   1  10        0.85        8.54      9.12 o 
   4   1  10       85.67       67.90     11.64 o 
  -7   2  10        6.46       -4.85      9.58 o 
  -6   2  10      107.54      138.80     11.75 o 
  -5   2  10      333.97      328.48     14.87 o 
  -4   2  10       24.65       21.45      7.90 o 
  -3   2  10      888.31      886.00     24.66 o 
  -2   2  10      142.70      134.77      9.56 o 
  -1   2  10       24.83       25.12      7.95 o 
   0   2  10      164.20      195.51     14.69 o 
   1   2  10     2230.19     1995.99     41.54 o 
   2   2  10      422.49      375.14     21.72 o 
   3   2  10      479.43      453.15     23.48 o 
   4   2  10      330.27      319.50     18.67 o 
  -7   3  10      899.64      876.91     48.94 o 
  -6   3  10        7.73       22.13      9.47 o 
  -5   3  10        3.73        9.39      9.09 o 
  -4   3  10       75.72       62.50     10.26 o 
  -3   3  10     1053.52     1017.98     48.34 o 
  -2   3  10      512.64      491.83     15.75 o 
  -1   3  10     1126.11     1198.64     23.02 o 
   0   3  10      286.64      262.27     12.85 o 
   1   3  10       63.88       54.10     14.29 o 
  -7   4  10      261.88      226.84     25.64 o 
  -6   4  10       22.89       17.27     11.15 o 
  -5   4  10      390.60      411.01     33.68 o 
  -4   4  10        5.29        5.06     10.03 o 
  -3   4  10      126.95      134.94     11.83 o 
  -2   4  10     1187.45     1175.58     61.33 o 
  -1   4  10      100.94      124.45     16.36 o 
  -6   5  10      338.75      244.29     23.28 o 
  -5   5  10       54.78       50.25     11.66 o 
  -4   5  10      407.45      405.79     25.29 o 
  -3   5  10      403.36      445.08     25.58 o 
  -2   5  10       10.20        9.91     15.27 o 
  -1   5  10        0.21       10.37     15.44 o 
   1  -9  11      250.15      266.42     23.45 o 
   2  -9  11      668.51      688.02     21.61 o 
   3  -9  11       52.65       73.63     17.92 o 
   4  -9  11      248.48      242.62     23.45 o 
  -1  -8  11       12.98       12.33     16.07 o 
   0  -8  11      192.39      182.41     19.24 o 
   1  -8  11       49.85       54.91     15.27 o 
   2  -8  11       33.04       38.02     11.52 o 
   3  -8  11       41.96       50.82     15.61 o 
   4  -8  11      243.28      249.53     21.43 o 
   5  -8  11       18.73       12.91     16.48 o 
  -2  -7  11      133.12      119.55     18.03 o 
  -1  -7  11       19.96       16.65     14.12 o 
   0  -7  11      236.41      214.22     18.26 o 
   1  -7  11       16.39        9.39     12.27 o 
   2  -7  11     1255.16     1131.46     32.61 o 
   3  -7  11      461.48      404.23     21.43 o 
   4  -7  11        8.09       13.83     13.71 o 
   6  -7  11        3.24      -15.58     10.39 o 
  -3  -6  11        0.05        7.26     15.10 o 
  -2  -6  11     1020.88     1056.79     34.68 o 
  -1  -6  11      465.65      502.18     24.20 o 
   0  -6  11      139.09      158.10     15.04 o 
   2  -6  11      102.82      104.72     10.07 o 
   3  -6  11     1059.97     1083.13     66.89 o 
   4  -6  11       66.40       60.32     13.57 o 
   5  -6  11       90.46       81.61     11.30 o 
   6  -6  11       49.10       60.38     12.00 o 
  -4  -5  11       69.48       62.40     16.82 o 
  -3  -5  11       41.96       75.71     15.84 o 
  -2  -5  11       15.32       15.96     12.50 o 
  -1  -5  11      662.23      654.76     17.19 o 
   0  -5  11      337.57      353.35     37.08 o 
   1  -5  11       34.52       52.41      8.58 o 
   2  -5  11      208.09      199.75     10.69 o 
   3  -5  11     1514.55     1438.86     49.78 o 
   4  -5  11        0.62        0.81      7.41 o 
   5  -5  11     1010.48     1011.90     39.90 o 
   6  -5  11      551.92      515.04     19.39 o 
  -5  -4  11      234.66      235.13     22.30 o 
  -4  -4  11       79.82       85.85     16.13 o 
  -3  -4  11        3.93       20.15      9.42 o 
  -2  -4  11      699.73      660.36     29.07 o 
  -1  -4  11     1621.19     1576.28    181.03 o 
   0  -4  11        2.72       -0.46      5.83 o 
   1  -4  11     1313.56     1412.01     98.78 o 
   2  -4  11        5.88       18.28      7.68 o 
   3  -4  11       38.36       36.33      8.14 o 
   4  -4  11     2493.80     2416.00    120.36 o 
   5  -4  11       87.57       95.38     11.64 o 
   6  -4  11      153.21      165.38     13.81 o 
  -6  -3  11      152.10      105.21     21.72 o 
  -5  -3  11      431.13      433.72     37.02 o 
  -4  -3  11       11.00        9.93      9.36 o 
  -3  -3  11      238.31      213.14     12.53 o 
  -2  -3  11       81.82       87.18      9.80 o 
  -1  -3  11      184.52      160.86     10.22 o 
   0  -3  11      797.52      823.55     18.21 o 
   1  -3  11      157.34      195.28     10.15 o 
   2  -3  11        4.47       11.75     11.41 o 
   3  -3  11      579.46      592.36     27.14 o 
   4  -3  11      237.51      218.97     12.68 o 
   5  -3  11        0.36       -6.88      9.82 o 
   6  -3  11     1671.69     1678.51     41.22 o 
  -6  -2  11        9.80        9.14     12.29 o 
  -5  -2  11      215.05      255.03     16.25 o 
  -4  -2  11      105.70      120.15     11.55 o 
  -3  -2  11       58.39       53.42      9.48 o 
  -2  -2  11        1.52        8.79      7.97 o 
  -1  -2  11     1409.17     1339.58    107.48 o 
   0  -2  11      307.62      332.63     17.11 o 
   1  -2  11       11.87       23.33     14.98 o 
   2  -2  11     2326.30     2516.32     47.36 o 
   3  -2  11      107.94      114.49     10.60 o 
   4  -2  11     1347.07     1375.55     32.78 o 
   5  -2  11      493.42      445.64     55.14 o 
  -6  -1  11       24.37       31.39     11.39 o 
  -5  -1  11      698.52      705.91     68.22 o 
  -4  -1  11       50.02       42.99      8.81 o 
  -3  -1  11        4.02       13.28      7.54 o 
  -2  -1  11      452.01      427.37     47.25 o 
  -1  -1  11       12.73       26.63      7.47 o 
   0  -1  11     1084.74     1093.23     63.20 o 
   1  -1  11      522.11      479.42     21.95 o 
   2  -1  11        0.05      -12.21     11.06 o 
   3  -1  11       94.99       98.11     16.10 o 
   4  -1  11      673.09      661.62     19.95 o 
   5  -1  11       32.10       20.28     11.67 o 
  -7   0  11      167.37      197.34     18.41 o 
  -6   0  11      101.92      137.53     12.83 o 
  -5   0  11       15.70       23.14     18.67 o 
  -4   0  11      575.34      641.86     26.22 o 
  -3   0  11       40.55       43.84      9.20 o 
  -2   0  11       40.44       43.45      8.83 o 
  -1   0  11        4.29        3.16      6.49 o 
   0   0  11     2533.97     2518.75    119.15 o 
   1   0  11      765.73      739.21     26.79 o 
   2   0  11     1674.84     1587.61     38.95 o 
   3   0  11      343.90      359.93     22.18 o 
   4   0  11       26.48       20.15     10.89 o 
  -7   1  11      123.28      115.46     18.32 o 
  -6   1  11       13.85       23.63     10.84 o 
  -5   1  11        0.13        6.39      9.03 o 
  -4   1  11      693.46      666.77     64.90 o 
  -3   1  11      341.41      335.88     23.74 o 
  -2   1  11     2284.29     2223.16     42.26 o 
  -1   1  11      105.33       97.93      9.37 o 
   0   1  11      151.90      156.77     17.57 o 
   1   1  11     1939.89     1920.80     42.41 o 
   2   1  11       26.22       15.15     11.81 o 
   3   1  11      436.43      413.86     24.43 o 
   4   1  11        1.16      -15.55     11.53 o 
  -6   2  11      324.14      365.65     59.32 o 
  -5   2  11        1.84        5.81      9.36 o 
  -4   2  11      401.11      411.70     16.07 o 
  -3   2  11      978.17      949.30     52.89 o 
  -2   2  11      255.54      264.60     13.19 o 
  -1   2  11     1056.03     1059.77     22.05 o 
   0   2  11      839.75      821.89     28.92 o 
   1   2  11      134.28      113.62     16.36 o 
   2   2  11       78.70       70.46     16.07 o 
   3   2  11      653.01      568.84     28.64 o 
  -6   3  11       74.42       70.70     12.95 o 
  -5   3  11      437.86      420.68     50.70 o 
  -4   3  11      512.44      461.25     42.52 o 
  -3   3  11        0.35      -10.38      8.24 o 
  -2   3  11      199.34      200.55     12.59 o 
  -1   3  11     1441.49     1434.44     71.70 o 
   0   3  11       38.77       25.81     14.29 o 
   1   3  11      553.43      532.95     26.27 o 
  -6   4  11      235.54      200.45     22.93 o 
  -5   4  11      264.25      259.29     15.85 o 
  -4   4  11       11.66        0.67     12.53 o 
  -3   4  11      819.62      841.54     63.67 o 
  -2   4  11        1.50       15.28     10.53 o 
  -1   4  11       35.68       56.64     16.71 o 
  -4   5  11      100.27       95.87     17.98 o 
  -3   5  11      268.34      261.06     23.62 o 
   0  -8  12       45.02       51.22     17.34 o 
   1  -8  12       74.08       72.54     17.05 o 
   3  -8  12       56.13       68.79     17.69 o 
   4  -8  12      206.54      187.54     21.61 o 
  -1  -7  12      138.79      139.83     19.01 o 
   0  -7  12       37.52       63.26     15.67 o 
   1  -7  12      283.65      272.64     19.88 o 
   3  -7  12       98.95      118.11     17.17 o 
   4  -7  12      848.65      871.38     32.55 o 
   5  -7  12      118.85      110.91     19.88 o 
  -2  -6  12      413.42      490.08     26.73 o 
  -1  -6  12       13.10       14.58     13.89 o 
   0  -6  12      653.56      696.69     27.66 o 
   1  -6  12      100.44       98.87     15.27 o 
   2  -6  12      118.88      125.43     15.90 o 
   3  -6  12     1073.98     1013.43     22.31 o 
   4  -6  12      365.83      353.88     29.04 o 
   5  -6  12      136.46      154.79     25.75 o 
  -3  -5  12       48.48       52.78     16.07 o 
  -2  -5  12       78.66       78.99     14.52 o 
  -1  -5  12      182.29      182.05     12.30 o 
   0  -5  12       91.62      108.53     10.67 o 
   1  -5  12       15.80       14.46      8.56 o 
   2  -5  12      512.88      517.39     23.85 o 
   3  -5  12      250.74      246.94     27.83 o 
   4  -5  12      145.31      142.79     11.84 o 
   5  -5  12     1292.70     1253.81     58.60 o 
   6  -5  12       13.19       14.31     12.68 o 
  -4  -4  12       22.98       18.67     15.50 o 
  -3  -4  12      101.28       79.98     11.10 o 
  -2  -4  12      853.42      811.80     51.97 o 
  -1  -4  12       31.09       45.64      9.31 o 
   0  -4  12      121.99      133.36     10.31 o 
   1  -4  12     1165.14     1181.56     30.22 o 
   2  -4  12       82.93      110.51     15.56 o 
   3  -4  12     1516.86     1395.11     38.14 o 
   4  -4  12       63.45       45.47     21.38 o 
   5  -4  12       59.49       39.12     11.79 o 
  -5  -3  12       50.05       58.68     12.11 o 
  -4  -3  12      166.20      195.52     13.91 o 
  -3  -3  12      187.61      227.57     13.33 o 
  -2  -3  12       24.80       19.56      9.15 o 
  -1  -3  12      868.24     1040.47     66.86 o 
   0  -3  12      237.89      241.28     12.23 o 
   1  -3  12        0.18       -5.24     11.29 o 
   2  -3  12       35.73       22.07     11.58 o 
   3  -3  12     1220.24     1248.94     36.64 o 
   4  -3  12        9.47        7.36      9.16 o 
   5  -3  12      339.91      345.57     20.31 o 
  -5  -2  12      135.51      153.67     18.38 o 
  -4  -2  12       14.98       12.04     10.16 o 
  -3  -2  12        0.57       -3.91      7.87 o 
  -2  -2  12       34.90       39.09      9.03 o 
  -1  -2  12     1134.49     1130.20     62.28 o 
   0  -2  12      360.95      395.53     14.38 o 
   1  -2  12     2699.43     2679.89     49.55 o 
   2  -2  12      312.99      296.09     20.34 o 
   3  -2  12      161.97      133.73     17.46 o 
   4  -2  12      512.95      508.54     29.70 o 
   5  -2  12       53.05       33.19     17.98 o 
  -6  -1  12      130.99      176.42     42.12 o 
  -5  -1  12      503.50      526.48     42.15 o 
  -4  -1  12        2.95       -2.96      8.79 o 
  -3  -1  12     1877.26     1935.11     85.59 o 
  -2  -1  12        2.38        1.67      8.68 o 
  -1  -1  12      548.50      610.80     17.36 o 
   0  -1  12     1879.10     1934.29     70.58 o 
   1  -1  12      143.59      124.39     14.75 o 
   2  -1  12      651.34      685.34     27.89 o 
   3  -1  12      269.68      298.45     21.84 o 
   4  -1  12       79.53       88.33     18.26 o 
  -6   0  12        0.17       -2.69      9.97 o 
  -5   0  12      322.73      283.08     15.27 o 
  -4   0  12      154.31      152.50     12.82 o 
  -3   0  12      291.31      289.87     17.28 o 
  -2   0  12     1058.64     1091.47     22.86 o 
  -1   0  12     1007.79     1010.65     39.38 o 
   0   0  12       69.18       70.27      9.55 o 
   1   0  12       61.00       47.88     12.73 o 
   2   0  12     1465.66     1386.87     38.66 o 
   3   0  12        6.28        5.76     14.69 o 
  -6   1  12       80.08       55.80     15.61 o 
  -5   1  12      755.38      751.05     28.69 o 
  -4   1  12        2.13        1.86      7.98 o 
  -3   1  12      558.27      552.44     48.66 o 
  -2   1  12     1426.57     1435.89     37.22 o 
  -1   1  12       68.41       73.55     10.18 o 
   0   1  12     1139.68     1073.67     33.42 o 
   1   1  12        2.33        9.79     13.94 o 
   2   1  12       22.43       16.07     14.98 o 
   3   1  12      287.22      235.94     22.47 o 
  -5   2  12       19.15        4.41     10.06 o 
  -4   2  12      546.01      565.58     38.11 o 
  -3   2  12       30.10       44.85     10.33 o 
  -2   2  12      183.47      195.66     15.53 o 
  -1   2  12      139.21      147.40     12.23 o 
   0   2  12      424.34      427.51     24.08 o 
   1   2  12       53.45       46.38     16.36 o 
   2   2  12      463.12      429.07     25.01 o 
  -5   3  12        1.41       -2.02     11.55 o 
  -4   3  12      306.61      289.25     34.74 o 
  -3   3  12       18.37       36.93     14.23 o 
  -2   3  12     1573.32     1465.26     55.95 o 
  -1   3  12       90.81       82.80     12.07 o 
   0   3  12      193.05      207.53     19.42 o 
  -4   4  12      228.76      242.85     23.16 o 
  -3   4  12      160.35      142.26     14.58 o 
  -2   4  12      125.78      139.39     21.61 o 
  -1  -7  13      102.10       79.05     19.01 o 
   0  -7  13       47.23       63.67     17.23 o 
   4  -7  13      844.10      853.81     33.82 o 
  -2  -6  13      118.03      107.17     17.92 o 
  -1  -6  13      246.08      265.67     22.24 o 
   0  -6  13      284.34      346.56     22.99 o 
   1  -6  13       13.76       38.14     15.15 o 
   2  -6  13      660.34      732.70     29.04 o 
   3  -6  13        3.06        2.25     14.81 o 
   4  -6  13        2.36       16.88     16.31 o 
   5  -6  13       41.66       39.12     12.94 o 
  -3  -5  13        1.15       -5.13     13.25 o 
  -2  -5  13      346.20      386.26     24.77 o 
  -1  -5  13        2.72       15.59     10.45 o 
   0  -5  13        1.25        6.21     10.20 o 
   1  -5  13        9.09       28.64     14.00 o 
   2  -5  13      878.17      855.71     31.00 o 
   3  -5  13       48.81       40.79     15.84 o 
   4  -5  13      671.61      679.35     30.71 o 
   5  -5  13      271.12      282.61     17.54 o 
  -3  -4  13      111.38      140.20     13.85 o 
  -2  -4  13      835.86      921.15     27.05 o 
  -1  -4  13        2.52        6.30      9.53 o 
   0  -4  13     1835.60     1919.48    137.04 o 
   1  -4  13      155.19      180.45     18.15 o 
   2  -4  13      241.52      249.65     20.05 o 
   3  -4  13      323.01      280.53     21.95 o 
   4  -4  13       22.27       21.26     16.71 o 
   5  -4  13      273.31      228.56     23.97 o 
  -4  -3  13      824.28      805.60     23.14 o 
  -3  -3  13        6.72      -11.94      7.96 o 
  -2  -3  13      560.23      568.42     18.58 o 
  -1  -3  13      511.96      555.56     43.24 o 
   0  -3  13      205.77      194.84     23.33 o 
   1  -3  13      723.76      731.49     28.75 o 
   2  -3  13      598.92      592.64     27.08 o 
   3  -3  13       23.11       30.77     13.83 o 
   4  -3  13       38.53       36.36     15.56 o 
  -5  -2  13        1.06       33.88     19.13 o 
  -4  -2  13      154.03      176.01     14.50 o 
  -3  -2  13      323.46      317.37     31.75 o 
  -2  -2  13     1294.82     1412.48     49.72 o 
  -1  -2  13       62.95       65.78     11.24 o 
   0  -2  13      389.44      417.60     26.94 o 
   1  -2  13     1378.39     1413.38     38.08 o 
   2  -2  13       16.77       20.57     14.35 o 
   3  -2  13      680.31      632.80     28.58 o 
  -5  -1  13        5.32        9.08     11.28 o 
  -4  -1  13      771.53      771.97     22.20 o 
  -3  -1  13      994.75      957.52     23.50 o 
  -2  -1  13       73.11       81.84     11.16 o 
  -1  -1  13      878.90      924.74     21.77 o 
   0  -1  13       61.45       64.18     14.00 o 
   1  -1  13      100.40       93.22     16.07 o 
   2  -1  13      123.94      127.16     17.75 o 
   3  -1  13      318.65      287.39     22.99 o 
  -5   0  13      208.89      211.72     39.29 o 
  -4   0  13       63.71       75.62     11.69 o 
  -3   0  13      131.36      125.23     12.12 o 
  -2   0  13        4.65        8.77     10.31 o 
  -1   0  13      504.95      503.23     23.80 o 
   0   0  13        7.66       21.61     12.45 o 
   1   0  13      861.73      871.73     31.69 o 
   2   0  13       32.10       11.98     14.23 o 
  -5   1  13      140.27      118.35     14.31 o 
  -4   1  13       10.52        6.41     10.66 o 
  -3   1  13     2346.68     2361.57    175.07 o 
  -2   1  13      105.15       72.88     11.96 o 
  -1   1  13      283.99      256.59     21.58 o 
   0   1  13       91.70       96.51     16.02 o 
   1   1  13       66.87       80.84     17.80 o 
  -4   2  13       58.61       61.84     15.24 o 
  -3   2  13      116.14      108.95     13.10 o 
  -2   2  13      772.18      749.66     21.95 o 
  -1   2  13      103.03       86.37     18.15 o 
   0   2  13        0.13      -13.14     17.52 o 
  -3   3  13      289.84      304.93     29.18 o 
  -2   3  13     1139.50     1191.11     69.80 o 
  -1  -6  14      774.44      894.72     35.95 o 
   0  -6  14       92.17      112.81     19.88 o 
   2  -6  14      158.60      224.59     21.43 o 
   3  -6  14       27.48       30.13     17.80 o 
  -2  -5  14       23.60       16.77     17.80 o 
  -1  -5  14       85.88      121.65     13.60 o 
   0  -5  14      209.52      215.27     38.66 o 
   1  -5  14      929.43     1056.96     34.97 o 
   2  -5  14       27.06       39.70     16.59 o 
   3  -5  14      361.91      443.76     27.02 o 
  -3  -4  14      655.71      668.97     33.88 o 
  -2  -4  14        1.10        5.62     10.65 o 
  -1  -4  14      546.74      624.16     37.80 o 
   0  -4  14      997.22     1067.38     52.26 o 
   1  -4  14       59.16       61.19     14.69 o 
   2  -4  14      492.65      531.91     27.54 o 
   3  -4  14       73.41       66.66     18.09 o 
  -3  -3  14        4.55       13.13     10.55 o 
  -2  -3  14      305.91      348.40     16.29 o 
  -1  -3  14       88.31      116.52     14.46 o 
   0  -3  14      115.35      114.94     17.75 o 
   1  -3  14       50.20       47.88     15.67 o 
   2  -3  14      569.31      578.46     27.71 o 
   3  -3  14        0.38        4.32     18.38 o 
  -4  -2  14       42.45       80.10     13.37 o 
  -3  -2  14       31.25       29.23     11.15 o 
  -2  -2  14      197.05      178.23     29.01 o 
  -1  -2  14       23.20       35.52     10.42 o 
   0  -2  14     1240.65     1241.05     37.34 o 
   1  -2  14       60.68       62.17     14.98 o 
   2  -2  14      151.67      195.15     19.42 o 
  -4  -1  14     1284.96     1391.26     67.55 o 
  -3  -1  14       16.07       21.41     15.79 o 
  -2  -1  14      309.64      298.75     15.96 o 
  -1  -1  14       16.11       30.16     10.83 o 
   0  -1  14       71.69      106.13     17.57 o 
   1  -1  14      223.55      192.96     19.13 o 
  -4   0  14       77.26       74.32     19.36 o 
  -3   0  14      521.31      544.10     39.38 o 
  -2   0  14      207.10      221.11     14.38 o 
  -1   0  14       11.88        6.71      9.33 o 
   0   0  14      167.67      178.84     20.05 o 
   1   0  14      252.87      236.57     21.20 o 
  -3   1  14      719.23      793.83     33.53 o 
  -2   1  14        4.20        9.63     10.32 o 
  -1   1  14      451.00      425.78     26.79 o 
   0  -5  15      219.04      231.16     22.59 o 
   1  -5  15      278.28      322.02     24.49 o 
  -1  -4  15      605.69      656.21     25.21 o 
   0  -4  15        5.95       27.71     17.23 o 
   1  -4  15      102.60       81.81     18.44 o 
   2  -4  15        3.24       24.77     15.79 o 
  -2  -3  15       10.21        7.44     12.22 o 
  -1  -3  15       51.23       41.56     12.51 o 
   0  -3  15       56.10       58.88     17.69 o 
   1  -3  15      438.12      479.31     27.94 o 
  -2  -2  15       28.51       23.79     11.73 o 
  -1  -2  15      176.73      168.02     18.93 o 
   0  -2  15       78.55       92.82     17.23 o 
  -2  -1  15      229.37      264.23     23.39 o 
                                                 
